# Supplementary material for: Unravelling the proteomic signature of extracellular vesicles released by drug-resistant Leishmania infantum parasites
Source: PLoS Negl Trop Dis. 2020 Jul 6;14(7):e0008439. doi: 10.1371/journal.pntd.0008439 (PMC7365475; doi:10.1371/journal.pntd.0008439)
Supplement: S1 Data — Total Spectra of Leishmania EVs using Leishmania infantum database. (XLSX) [file pntd.0008439.s008.xlsx]

## Sheet: Feuil1
	Data file 1- Total Spectra of Leishmania EVs using Leishmania infantum database.					Samples
						AmB1000.1				Average AmB1000.1	SEM AmB1000.1	MF200.5				Average MF200.5	SEM MF200.5	Sb2000.1				Average Sb	SEM Sb	WT				Average WT	SEM WT	SUM OF AVERAGES
#	PROTEINS PRESENT IN 3 REPLICATES OF AT LEAST ONE STRAIN	ACCESSION NUMBER GI	UNIPROT ACESSION NUMBER	GENE ID	MW	AmB1	AmB2	AmB3	No. of 0	only if in the 3 samples of the triplicate		MF1	MF2	MF3	No. of 0	only if in the 3 samples of the triplicate		Sb1	Sb2	Sb3	No. of 0	only if in the 3 samples of the triplicate		WT1	WT2	WT3	No. of 0	only if in the 3 samples of the triplicate
1	GP63, leishmanolysin OS=Leishmania infantum OX=5671 GN=GP63-1 PE=4 SV=2	339897005	A4HUF8_LEIIN	GP63-1	64 kDa	83	82	35	0	66.6667	15.836	439	242	49	0	243.333	112.585	56	64	77	0	65.6667	6.11919	101	101	138	0	113.333	12.3333	489
2	Elongation factor 1-alpha OS=Leishmania infantum OX=5671 GN=LINF_170007100 PE=3 SV=1	339897848	E9AGP7_LEIIN	LINJ_17_0180	22 kDa	85	90	24	0	66.3333	21.2158	195	171	79	0	148.333	35.3522	69	66	141	0	92	24.5153	85	50	202	0	112.333	45.9577	419
3	Putative 40S ribosomal protein S4 OS=Leishmania infantum OX=5671 GN=LINJ_13_1130 PE=3 SV=1	146080976	A4HVQ1_LEIIN	LINJ_13_1130	49 kDa	0	44	9	1	0	0	278	106	106	0	163.333	57.3333	101	69	165	0	111.667	28.2213	175	6	164	0	115	54.5924	390
4	40S ribosomal protein S3a-1 OS=Leishmania infantum OX=5671 GN=LinJ35.0500 PE=3 SV=1	134073228	RS3A1_LEIIN	LINJ35.0500	24 kDa	0	38	4	1	0	0	178	92	140	0	136.667	24.8819	65	41	152	0	86	33.7194	122	3	138	0	87.6667	42.5846	310.333
5	Putative heat-shock protein hsp70 OS=Leishmania infantum OX=5671 GN=LINJ_28_3060 PE=3 SV=1	321398495	E9AHH1_LEIIN	LINJ_28_3060	49 kDa	47	81	18	0	48.6667	18.2056	124	110	43	0	92.3333	24.9956	61	66	91	0	72.6667	9.27961	84	39	148	0	90.3333	31.6245	304
6	Elongation factor 1-alpha OS=Leishmania infantum OX=5671 GN=ef-1alpha PE=3 SV=1	901694197	A0A0K0TMW0_LEIIN	EF-1ALPHA	49 kDa	69	54	18	0	47	15.1327	154	131	62	0	115.667	27.6426	50	50	97	0	65.6667	15.6667	58	33	135	0	75.3333	30.6938	303.667		PROTEINS	Average
7	GP63-leishmanolysin OS=Leishmania infantum OX=5671 GN=LINF_100010100 PE=4 SV=1	321399013	hSP83_LEIIN	GP63-3	64 kDa	41	64	22	0	42.3333	12.1427	292	179	19	0	163.333	79.1967	29	31	42	0	34	4.04145	52	51	73	0	58.6667	7.17248	298.333			WT	Sb	MF	AmB
8	GP63-leishmanolysin OS=Leishmania infantum OX=5671 GN=LINF_100011300 PE=4 SV=1	1213330	Q6LA77_LEIIN	GP63-2	64 kDa	55	67	25	0	49	12.49	225	121	24	0	123.333	58.0354	36	44	55	0	45	5.50757	63	67	94	0	74.6667	9.73539	292		replicate 1	453	284	627	113
9	Heat-shock protein (Fragment) OS=Leishmania infantum OX=5671 GN=hsp70 PE=3 SV=1	758136	Q25292_LEIIN	HSP70	53 kDa	42	65	16	0	41	14.1539	110	105	40	0	85	22.5462	50	55	79	0	61.3333	8.95048	67	34	120	0	73.6667	25.0488	261		replicate 2	181	251	595	287
10	40S ribosomal protein S7 OS=Leishmania infantum OX=5671 GN=LINF_010009200 PE=3 SV=1	134066734	A4HRG4_LEIIN	LINJ_01_0430	71 kDa	0	32	1	1	0	0	137	48	42	0	75.6667	30.7155	64	36	129	0	76.3333	27.5459	187	2	128	0	105.667	54.5599	257.667		replicate 3	723	413	278	114
11	Tubulin beta chain OS=Leishmania infantum OX=5671 GN=LINF_210028500 PE=3 SV=1	146086185	A4HZJ3_LEIIN	LINJ_21_2240	48 kDa	30	45	10	0	28.3333	10.1379	158	149	84	0	130.333	23.3119	21	30	66	0	39	13.7477	46	21	72	0	46.3333	14.7234	244		only if in the 3 samples of the triplicate	152	194	264	70
12	ATP-dependentRNAhelicase-putative OS=Leishmania infantum OX=5671 GN=LINF_320009100 PE=3 SV=1	146096170	A4I7K4_LEIIN	LINJ_32_0410	48 kDa	1	27	1	0	9.66667	8.66667	108	80	81	0	89.6667	9.17121	30	6	111	0	49	31.7648	139	5	143	0	95.6667	45.348	244
13	Tubulin beta chain OS=Leishmania infantum OX=5671 GN=LINJ_08_1290 PE=3 SV=1	134067537	A4HTR1_LEIIN	LINJ_08_1290	48 kDa	31	45	12	0	29.3333	9.56266	158	147	84	0	129.667	23.0531	19	28	64	0	37	13.7477	45	19	71	0	45	15.0111	241
14	60SribosomalproteinL7-putative OS=Leishmania infantum OX=5671 GN=LINF_260006600 PE=4 SV=1	146077437	A4HT78_LEIIN	LINJ_07_0550	30 kDa	1	12	4	0	5.66667	3.28295	65	35	40	0	46.6667	9.27961	67	30	134	0	77	30.4357	143	1	136	0	93.3333	46.2109	222.667
15	Putative 60S ribosomal protein L10 OS=Leishmania infantum OX=5671 GN=LINJ_04_0750 PE=4 SV=1	146076468	A4HS71_LEIIN	LINJ_04_0750	50 kDa	4	36	3	0	14.3333	10.8372	52	42	45	0	46.3333	2.96273	63	37	112	0	70.6667	21.9874	143	3	114	0	86.6667	42.6628	218
16	Tubulin alpha chain OS=Leishmania infantum OX=5671 GN=LINF_130007700 PE=3 SV=1	321399185	E9AGK7_LEIIN	LINJ_13_1460	50 kDa	19	43	15	0	25.6667	8.74325	105	99	70	0	91.3333	10.8064	29	32	73	0	44.6667	14.1931	53	31	74	0	52.6667	12.4141	214.333
17	Putative 40S ribosomal protein S3 OS=Leishmania infantum OX=5671 GN=LINJ_15_1010 PE=4 SV=1	146097654	A4HWJ3_LEIIN	LINJ_15_1010	77 kDa	0	0	0	3	0	0	120	51	63	0	78	21.2838	64	37	106	0	69	20.0749	91	2	105	0	66	32.2542	213
18	40S ribosomal protein S2 OS=Leishmania infantum OX=5671 GN=LINJ_32_0460 PE=3 SV=1	134072094	A4I7K9_LEIIN	LINJ_32_0460	29 kDa	0	0	0	3	0	0	86	45	65	0	65.3333	11.8369	49	21	114	0	61.3333	27.5459	85	2	117	0	68	34.2685	194.667
19	Putative ribosomal protein L1a OS=Leishmania infantum OX=5671 GN=LINJ_29_1160 PE=4 SV=2	339898784	A4I4G7_LEIIN	LINJ_29_1160	80 kDa	0	43	5	1	0	0	103	63	80	0	82	11.5902	83	37	169	0	96.3333	38.6839	241	0	193	1	0	0	178.333
20	40SribosomalproteinS9-putative OS=Leishmania infantum OX=5671 GN=LINF_070012400 PE=3 SV=1	134073848	A4HT92_LEIIN	LINJ_07_0760	28 kDa	0	0	0	3	0	0	107	44	32	0	61	23.2594	48	23	86	0	52.3333	18.3151	96	3	74	0	57.6667	28.0614	171
21	Heat shock protein 83-1 OS=Leishmania infantum OX=5671 GN=HSP83-2 PE=3 SV=1	321398592	E9AHM9_LEIIN	HSP83-2	25 kDa	0	0	0	3	0	0	73	86	42	0	67	13.0512	39	53	52	0	48	4.50925	42	33	69	0	48	10.8167	163
22	Hypotheticalprotein-conserved OS=Leishmania infantum OX=5671 GN=LINF_270024200 PE=4 SV=1	146090930	A4I2W4_LEIIN	LINJ_27_1630	29 kDa	0	0	0	3	0	0	107	71	18	0	65.3333	25.8478	55	49	47	0	50.3333	2.4037	30	16	90	0	45.3333	22.6961	161
23	60S ribosomal protein L18a OS=Leishmania infantum OX=5671 GN=LINJ_32_0930 PE=3 SV=1	134073245	A4I7Q4_LEIIN	LINJ_32_0930	29 kDa	0	25	4	1	0	0	48	37	41	0	42	3.21455	46	26	77	0	49.6667	14.8361	107	3	88	0	66	31.9739	157.667
24	RibosomalproteinL3-putative OS=Leishmania infantum OX=5671 GN=LINF_320038800 PE=3 SV=1	146099403	A4I8D8_LEIIN	LINJ_32_3330	45 kDa	0	0	0	3	0	0	110	57	56	0	74.3333	17.8357	72	34	138	0	81.3333	30.3827	167	0	162	1	0	0	155.667
25	Putative 60S ribosomal protein L18 OS=Leishmania infantum OX=5671 GN=RPL18 PE=4 SV=1	146104518	A4HVI5_LEIIN	RPL18	28 kDa	0	26	2	1	0	0	74	35	28	0	45.6667	14.3101	45	25	88	0	52.6667	18.5861	57	2	92	0	50.3333	26.1937	148.667
26	Enolase OS=Leishmania infantum OX=5671 GN=ENOL PE=3 SV=1	134068394	A4HW62_LEIIN	ENOL	81 kDa	25	29	11	0	21.6667	5.4569	58	56	21	0	45	12.0139	41	47	42	0	43.3333	1.85592	44	15	52	0	37	11.2398	147
27	Putative RNA binding protein OS=Leishmania infantum OX=5671 GN=LINJ_32_0790 PE=4 SV=1	146096296	A4I7P2_LEIIN	LINJ_32_0790	81 kDa	0	20	3	1	0	0	64	46	55	0	55	5.19615	42	17	73	0	44	16.1967	74	1	64	0	46.3333	22.8498	145.333
28	Heat shock protein 83-1 OS=Leishmania infantum OX=5671 GN=HSP83-1 PE=3 SV=2	21542414	HSP83_LEIIN	HSP83-1	25 kDa	24	30	10	0	21.3333	5.92546	52	64	33	0	49.6667	9.02466	30	43	40	0	37.6667	3.92994	32	24	52	0	36	8.32666	144.667
29	Putative ribosomal protein L3 OS=Leishmania infantum OX=5671 GN=LINJ_32_3320 PE=3 SV=1	134072372	A4I8D7_LEIIN	LINJ_32_3320	41 kDa	2	35	0	1	0	0	98	50	53	0	67	15.5242	66	30	129	0	75	28.931	157	0	152	1	0	0	142
30	Putative 60S ribosomal protein L13a OS=Leishmania infantum OX=5671 GN=LINJ_15_0220 PE=3 SV=1	134072830	A4HWB9_LEIIN	LINJ_15_0220	50 kDa	1	18	3	0	7.33333	5.36449	93	55	72	0	73.3333	10.9899	47	16	104	0	55.6667	25.7704	103	0	118	1	0	0	136.333
31	Glyceraldehyde-3-phosphate dehydrogenase OS=Leishmania infantum OX=5671 GN=LINF_300035000 PE=3 SV=1	146094068	A4I5X6_LEIIN	LINJ_30_2990	81 kDa	0	0	0	3	0	0	169	67	35	0	90.3333	40.4035	1	1	13	0	5	4	18	1	94	0	37.6667	28.591	133
32	40S ribosomal protein S8 OS=Leishmania infantum OX=5671 GN=LINJ_24_2160 PE=3 SV=1	146088168	A4I116_LEIIN	LINJ_24_2160	18 kDa	0	0	0	3	0	0	51	30	32	0	37.6667	6.69162	42	17	67	0	42	14.4338	81	1	76	0	52.6667	25.8736	132.333
33	Putative 60S ribosomal protein L2 OS=Leishmania infantum OX=5671 GN=LINJ_32_4050 PE=4 SV=1	134073324	A4I8K8_LEIIN	LINJ_32_4050	50 kDa	0	20	4	1	0	0	95	66	82	0	81	8.3865	39	26	83	0	49.3333	17.2466	73	0	76	1	0	0	130.333
34	Putative 60S ribosomal protein L21 OS=Leishmania infantum OX=5671 GN=LINJ_34_3440 PE=4 SV=1	146099636	A4IAD2_LEIIN	LINJ_34_3440	46 kDa	1	17	2	0	6.66667	5.17472	53	35	45	0	44.3333	5.20683	32	20	58	0	36.6667	11.2151	58	3	65	0	42	19.6044	129.667
35	40S ribosomal protein S6 OS=Leishmania infantum OX=5671 GN=LINF_210027600 PE=3 SV=1	146101068	A4HZI4_LEIIN	RPS6	25 kDa	4	34	6	0	14.6667	9.68389	60	49	63	0	57.3333	4.25572	47	28	95	0	56.6667	19.936	95	0	96	1	0	0	128.667
36	Putative 60S ribosomal protein L21 OS=Leishmania infantum OX=5671 GN=LINJ_16_0470 PE=4 SV=1	134068628	A4HWU4_LEIIN	LINJ_16_0470	39 kDa	1	17	2	0	6.66667	5.17472	52	35	45	0	44	4.93288	31	19	57	0	35.6667	11.2151	59	3	65	0	42.3333	19.7428	128.667
37	Heat shock protein 70 (Fragment) OS=Leishmania infantum OX=5671 GN=HSP70 PE=3 SV=1	1238375941	A0A286MCN6_LEIIN	HSP70	80 kDa	24	49	12	0	28.3333	10.8985	75	0	0	2	0	0	40	41	57	0	46	5.50757	56	23	83	0	54	17.3494	128.333
38	60SribosomalproteinL13-putative OS=Leishmania infantum OX=5671 GN=LINF_290032300 PE=3 SV=1	146093335	A4I4W0_LEIIN	LINJ_29_2570	67 kDa	2	39	6	0	15.6667	11.7237	69	40	48	0	52.3333	8.64741	45	28	107	0	60	24.0069	92	0	142	1	0	0	128
39	Tryparedoxinperoxidase OS=Leishmania infantum OX=5671 GN=LINF_150019000 PE=4 SV=1	146082097	Q95NF5_LEIIN	TRYP	21 kDa	0	0	0	3	0	0	118	109	26	0	84.3333	29.2822	17	26	23	0	22	2.64575	19	11	30	0	20	5.50757	126.333
40	Putative 60S ribosomal protein L5 OS=Leishmania infantum OX=5671 GN=LINJ_35_1870 PE=3 SV=1	134073376	A4IB88_LEIIN	LINJ_35_1870	22 kDa	0	24	9	1	0	0	30	14	16	0	20	5.03322	30	13	85	0	42.6667	21.7281	120	3	51	0	58	33.9559	120.667
41	Putative 60S ribosomal protein L9 OS=Leishmania infantum OX=5671 GN=LINJ_30_3390 PE=4 SV=2	339898866	A4I672_LEIIN	LINJ_30_3390	20 kDa	0	9	4	1	0	0	41	27	31	0	33	4.16333	39	15	66	0	40	14.7309	63	2	70	0	45	21.5948	118
42	Tryparedoxinperoxidase OS=Leishmania infantum OX=5671 GN=LINF_150018600 PE=4 SV=1	146082084	A4HWK2_LEIIN	TRYP	22 kDa	0	0	0	3	0	0	102	91	23	0	72	24.7049	17	22	23	0	20.6667	1.85592	19	11	31	0	20.3333	5.81187	113
43	Pyrophosphate-energizedvacuolarmembraneprotonpump1-putative OS=Leishmania infantum OX=5671 GN=LINF_310018700 PE=3 SV=1	146094901	A4I6P8_LEIIN	LINJ_31_1240	19 kDa	9	21	2	0	10.6667	5.54777	92	45	4	0	47	25.4231	4	14	10	0	9.33333	2.90593	8	5	96	0	36.3333	29.8459	103.333
44	Gp63 (Fragment) OS=Leishmania infantum OX=5671 GN=mspC PE=4 SV=1	5679645	Q9U946_LEIIN	MSPC	64 kDa	13	12	4	0	9.66667	2.848	98	58	3	0	53	27.5379	12	13	18	0	14.3333	1.85592	20	22	32	0	24.6667	3.71184	101.667
45	60SribosomalproteinL11(L5-L16) OS=Leishmania infantum OX=5671 GN=LINF_040009700 PE=3 SV=1	134066965	A4HS42_LEIIN	RPL11	25 kDa	0	15	2	1	0	0	57	33	38	0	42.6667	7.31057	48	22	67	0	45.6667	13.0427	71	0	67	1	0	0	88.3333
46	40SribosomalproteinS16-putative OS=Leishmania infantum OX=5671 GN=LINF_260013700 PE=3 SV=1	134070462	A4I218_LEIIN	LINJ_26_0840	22 kDa	0	0	0	3	0	0	66	49	60	0	58.3333	4.97773	27	7	53	0	29	13.3167	63	0	42	1	0	0	87.3333
47	Plasma membrane ATPase OS=Leishmania infantum OX=5671 GN=LINF_180020600 PE=3 SV=1	5068373	A0A381MFJ0_LEIIN	H1A-1	17 kDa	1	6	0	1	0	0	51	43	3	0	32.3333	14.8474	14	38	17	0	23	7.54983	14	16	65	0	31.6667	16.6767	87
48	ATP synthase subunit beta OS=Leishmania infantum OX=5671 GN=LINJ_25_1210 PE=3 SV=1	5069587	A0A381MM20_LEIIN	LINJ_25_1210	83 kDa	0	14	3	1	0	0	81	38	8	0	42.3333	21.1844	9	9	16	0	11.3333	2.33333	3	17	78	0	32.6667	23.0241	86.3333
49	60SribosomalproteinL14-putative OS=Leishmania infantum OX=5671 GN=LINF_220021400 PE=4 SV=1	5069074	A0A381MHL8_LEIIN	LINJ_22_1410	22 kDa	2	21	2	0	8.33333	6.33333	85	29	26	0	46.6667	19.1862	27	10	40	0	25.6667	8.68588	57	0	44	1	0	0	80.6667
50	Hypotheticalprotein-conserved OS=Leishmania infantum OX=5671 GN=LINF_230018500 PE=4 SV=1	146087331	A4I0F1_LEIIN	LINJ_23_1190	15 kDa	0	0	0	3	0	0	91	61	2	0	51.3333	26.1428	15	14	12	0	13.6667	0.881917	8	3	34	0	15	9.60902	80
51	Peptidyl-prolyl cis-trans isomerase OS=Leishmania infantum OX=5671 GN=CYPA PE=3 SV=1	134070225	A4I1D2_LEIIN	CYPA	14 kDa	0	0	0	3	0	0	46	54	8	0	36	14.1892	21	21	19	0	20.3333	0.666667	17	17	34	0	22.6667	5.66667	79
52	40S ribosomal protein S24 OS=Leishmania infantum OX=5671 GN=S24E-1 PE=3 SV=1	134074064	A4ID74_LEIIN	S24E-1	15 kDa	0	11	0	2	0	0	32	19	22	0	24.3333	3.92994	18	7	45	0	23.3333	11.2891	37	2	46	0	28.3333	13.4205	76
53	60SribosomalproteinL7a-putative OS=Leishmania infantum OX=5671 GN=LINF_070010500 PE=4 SV=1	134067352	A4HT77_LEIIN	LINJ_07_0560	22 kDa	2	22	2	0	8.66667	6.66667	45	26	35	0	35.3333	5.48736	27	9	56	0	30.6667	13.691	81	0	56	1	0	0	74.6667
54	Putative small myristoylated protein-1 OS=Leishmania infantum OX=5671 GN=SMP-1 PE=4 SV=1	134069362	A4HYX4_LEIIN	SMP-1	63 kDa	0	0	0	3	0	0	36	30	21	0	29	4.3589	22	24	23	0	23	0.57735	17	15	33	0	21.6667	5.696	73.6667
55	Cysteinepeptidase-ClanCA-familyC2-putative OS=Leishmania infantum OX=5671 GN=LINF_200016800 PE=3 SV=1	321399370	A4HYW1_LEIIN	LINJ_20_1210	52 kDa	0	0	0	3	0	0	38	36	2	0	25.3333	11.6809	19	27	21	0	22.3333	2.4037	16	6	51	0	24.3333	13.6423	72
56	Putative 40S ribosomal protein S11 OS=Leishmania infantum OX=5671 GN=LINJ_20_1620 PE=3 SV=1	134069550	A4HYZ5_LEIIN	LINJ_20_1620	33 kDa	0	0	0	3	0	0	28	19	30	0	25.6667	3.38296	21	10	36	0	22.3333	7.5351	35	2	34	0	23.6667	10.8372	71.6667
57	Heatshockprotein110-putative OS=Leishmania infantum OX=5671 GN=LINF_180019100 PE=3 SV=1	339897899	E9AGQ5_LEIIN	LINJ_18_1350	14 kDa	2	12	1	0	5	3.51188	47	39	8	0	31.3333	11.893	8	18	20	0	15.3333	3.71184	14	2	40	0	18.6667	11.2151	70.3333
58	Putative 40S ribosomal protein S19 protein OS=Leishmania infantum OX=5671 GN=LINJ_34_2620 PE=4 SV=1	146099358	A4IA55_LEIIN	LINJ_34_2620	34 kDa	0	0	0	3	0	0	50	33	27	0	36.6667	6.88799	29	14	58	0	33.6667	12.9142	60	0	56	1	0	0	70.3333
59	40SribosomalproteinS19-likeprotein OS=Leishmania infantum OX=5671 GN=LINF_290036400 PE=4 SV=1	134071164	A4I4Y2_LEIIN	LINJ_29_2970	18 kDa	0	15	2	1	0	0	46	28	33	0	35.6667	5.36449	29	14	58	0	33.6667	12.9142	59	0	56	1	0	0	69.3333
60	ATP-dependent 6-phosphofructokinase OS=Leishmania infantum OX=5671 GN=pfk PE=3 SV=1	134071147	A4I4W5_LEIIN	PFK	20 kDa	0	8	0	2	0	0	109	68	31	0	69.3333	22.5265	1	0	12	1	0	0	35	0	68	1	0	0	69.3333
61	Hypotheticalprotein-conserved OS=Leishmania infantum OX=5671 GN=LINF_310038100 PE=4 SV=1	134071982	A4I798_LEIIN	LINJ_31_3040	18 kDa	0	0	0	3	0	0	82	77	14	0	57.6667	21.881	5	5	5	0	5	0	6	5	5	0	5.33333	0.333333	68
62	ADP-ATPcarrierprotein1-mitochondrialprecursor-putative OS=Leishmania infantum OX=5671 GN=LINF_190006800 PE=3 SV=1	134069080	A4HY43_LEIIN	ANC2	21 kDa	0	0	0	3	0	0	105	68	8	0	60.3333	28.2627	5	11	5	0	7	2	4	0	48	1	0	0	67.3333
63	Glycosomal phosphoenolpyruvate carboxykinase, putative OS=Leishmania infantum OX=5671 GN=LINJ_27_1710 PE=3 SV=1	146091015	A4I2Y7_LEIIN	LINJ_27_1710	25 kDa	0	0	0	3	0	0	115	57	27	0	66.3333	25.8285	0	0	1	2	0	0	10	0	91	1	0	0	66.3333
64	ATPsynthaseF1-alphasubunit-putative OS=Leishmania infantum OX=5671 GN=LINF_050010000 PE=4 SV=1	321398913	A4HSH2_LEIIN	LINJ_05_0500	82 kDa	0	0	0	3	0	0	45	36	13	0	31.3333	9.52774	9	11	9	0	9.66667	0.666667	8	11	56	0	25	15.5242	66
65	RibosomalproteinL22p/L17e-putative/Pfam:PF00237 OS=Leishmania infantum OX=5671 GN=LINF_240005200 PE=3 SV=1	134069969	A4I0M7_LEIIN	LINJ_24_0040	22 kDa	2	29	3	0	11.3333	8.83805	42	9	8	0	19.6667	11.1704	28	10	66	0	34.6667	16.5059	161	0	70	1	0	0	65.6667
66	Heatshock70-relatedprotein1 -mitochondrialprecursor-putative OS=Leishmania infantum OX=5671 GN=LINF_260017400 PE=3 SV=1	146089752	A4I253_LEIIN	HSP70.4	15 kDa	12	19	5	0	12	4.04145	25	23	8	0	18.6667	5.36449	11	14	31	0	18.6667	6.22718	12	1	31	0	14.6667	8.76229	64
67	Histone H2A OS=Leishmania infantum OX=5671 GN=LINJ_21_1160 PE=3 SV=1	10966262	E9AGW0_LEIIN	LINJ_21_1160	21 kDa	0	9	3	1	0	0	22	18	19	0	19.6667	1.20185	24	16	29	0	23	3.78594	38	1	21	0	20	10.6927	62.6667
68	40SribosomalproteinS23-putative OS=Leishmania infantum OX=5671 GN=LINF_210018200 PE=3 SV=1	321399415	E9AGX4_LEIIN	LINJ_21_1300	24 kDa	0	16	0	2	0	0	45	28	32	0	35	5.1316	20	14	47	0	27	10.1489	47	0	43	1	0	0	62
69	RibosomalproteinL27-putative OS=Leishmania infantum OX=5671 GN=LINF_320033900 PE=4 SV=1	146096874	A4I890_LEIIN	LINJ_32_2830	16 kDa	0	0	0	3	0	0	72	40	12	0	41.3333	17.3333	14	5	41	0	20	10.8167	47	0	37	1	0	0	61.3333
70	Putative 60S ribosomal protein L34 OS=Leishmania infantum OX=5671 GN=LINJ_18_1380 PE=4 SV=1	146103771	A4HY10_LEIIN	LINJ_18_1380	16 kDa	0	6	2	1	0	0	35	32	31	0	32.6667	1.20185	11	7	18	0	12	3.21455	23	1	24	0	16	7.50555	60.6667
71	Uncharacterized protein OS=Leishmania infantum OX=5671 GN=LINJ_26_1960 PE=4 SV=1	146090030	A4I2C4_LEIIN	LINJ_26_1960	16 kDa	14	20	4	0	12.6667	4.66667	23	25	7	0	18.3333	5.696	2	6	34	0	14	10.0664	9	1	31	0	13.6667	8.96908	58.6667
72	Ribosomal protein L15 OS=Leishmania infantum OX=5671 GN=LINF_300042300 PE=3 SV=1	339899236	Q9N9V8_LEIIN	rpl15	22 kDa	0	30	0	2	0	0	31	16	24	0	23.6667	4.33333	29	11	63	0	34.3333	15.2461	100	0	63	1	0	0	58
73	Histone H4 OS=Leishmania infantum OX=5671 GN=LINF_150005000 PE=3 SV=1	134073975	A4HW98_LEIIN	LINJ_15_0010	19 kDa	1	12	3	0	5.33333	3.38296	33	21	18	0	24	4.58258	15	8	23	0	15.3333	4.33333	16	4	19	0	13	4.58258	57.6667
74	60SribosomalproteinL23-putative OS=Leishmania infantum OX=5671 GN=LINF_350043300 PE=3 SV=1	5073281	A0A381MV60_LEIIN	LINJ_35_3840	17 kDa	0	0	0	3	0	0	32	19	24	0	25	3.78594	28	9	55	0	30.6667	13.3458	37	0	53	1	0	0	55.6667
75	Putative glucose-regulated protein 78 OS=Leishmania infantum OX=5671 GN=LINJ_28_1310 PE=3 SV=1	134084955	A4I3J9_LEIIN	LINJ_28_1310	16 kDa	0	6	0	2	0	0	39	53	5	0	32.3333	14.2517	0	1	3	1	0	0	12	1	56	0	23	16.8028	55.3333
76	60SribosomalproteinL17-putative OS=Leishmania infantum OX=5671 GN=LINF_320009400 PE=3 SV=1	134072092	A4I7K7_LEIIN	LINJ_32_0440	22 kDa	0	0	0	3	0	0	42	9	8	0	19.6667	11.1704	28	10	66	0	34.6667	16.5059	161	0	70	1	0	0	54.3333
77	Putative 40S ribosomal protein S17 OS=Leishmania infantum OX=5671 GN=LINJ_28_2750 PE=3 SV=1	134085094	A4I3Y8_LEIIN	LINJ_28_2750	20 kDa	0	11	2	1	0	0	30	14	14	0	19.3333	5.33333	28	13	63	0	34.6667	14.8137	88	0	73	1	0	0	54
78	Histone H2B OS=Leishmania infantum OX=5671 GN=LINF_090020900 PE=3 SV=1	146078669	A4HU57_LEIIN	LINJ_09_1410	17 kDa	0	7	1	1	0	0	13	15	19	0	15.6667	1.76383	20	5	44	0	23	11.3578	19	1	25	0	15	7.2111	53.6667
79	Putative 40S ribosomal protein S13 OS=Leishmania infantum OX=5671 GN=LINJ_19_0390 PE=3 SV=1	146098263	A4HY61_LEIIN	LINJ_19_0390	27 kDa	0	0	0	3	0	0	42	12	10	0	21.3333	10.3494	26	13	55	0	31.3333	12.4141	66	0	56	1	0	0	52.6667
80	Putative 40S ribosomal protein S15A OS=Leishmania infantum OX=5671 GN=LINJ_11_1180 PE=3 SV=1	146079973	A4HV26_LEIIN	LINJ_11_1180	42 kDa	0	6	1	1	0	0	21	7	8	0	12	4.50925	8	2	40	0	16.6667	11.7945	27	1	43	0	23.6667	12.2384	52.3333
81	Phosphotransferase OS=Leishmania infantum OX=5671 GN=LINF_210007900 PE=3 SV=1	134069434	A4HZB2_LEIIN	LINJ_21_0310	21 kDa	1	20	0	1	0	0	89	44	23	0	52	19.4679	0	0	1	2	0	0	0	1	79	1	0	0	52
82	60S ribosomal protein L6 OS=Leishmania infantum OX=5671 GN=LINJ_15_1060 PE=3 SV=1	134072524	A4HWJ8_LEIIN	LINJ_15_1060	18 kDa	0	0	0	3	0	0	25	16	17	0	19.3333	2.848	26	12	58	0	32	13.6137	77	0	73	1	0	0	51.3333
83	Histone H2A OS=Leishmania infantum OX=5671 GN=H2A5 PE=3 SV=1	16973359	Q8WT33_LEIIN	H2A5	54 kDa	0	13	3	1	0	0	16	10	12	0	12.6667	1.76383	17	13	29	0	19.6667	4.8074	37	1	16	0	18	10.4403	50.3333
84	Putative ribosomal protein L24 OS=Leishmania infantum OX=5671 GN=LINJ_36_1130 PE=4 SV=2	321398776	A4ICM4_LEIIN	LINJ_36_1130	48 kDa	0	0	0	3	0	0	26	17	15	0	19.3333	3.38296	12	6	22	0	13.3333	4.66667	24	1	28	0	17.6667	8.41295	50.3333
85	Elongation factor 2 OS=Leishmania infantum OX=5671 GN=EF2-1 PE=4 SV=1	146103554	A4ICW8_LEIIN	EF2-1	28 kDa	1	18	1	0	6.66667	5.66667	14	22	14	0	16.6667	2.66667	4	2	9	0	5	2.08167	32	5	27	0	21.3333	8.29324	49.6667
86	Nucleoside diphosphate kinase OS=Leishmania infantum OX=5671 GN=ndpk PE=2 SV=1	12055485	Q9GP00_LEIIN	NDPK	19 kDa	8	8	6	0	7.33333	0.666667	13	24	20	0	19	3.21455	9	10	6	0	8.33333	1.20185	12	14	18	0	14.6667	1.76383	49.3333
87	Actin OS=Leishmania infantum OX=5671 GN=ACT PE=3 SV=1	241994890	A4HSC2_LEIIN	ACT	59 kDa	0	0	0	3	0	0	19	17	5	0	13.6667	4.37163	21	19	23	0	21	1.1547	12	4	27	0	14.3333	6.74125	49
88	40SribosomalproteinS5 OS=Leishmania infantum OX=5671 GN=LINF_110015600 PE=4 SV=1	5067274	A0A381MCG8_LEIIN	LINJ_11_0960	30 kDa	0	4	4	1	0	0	38	12	3	0	17.6667	10.4934	21	5	65	0	30.3333	17.9382	69	0	78	1	0	0	48
89	Acetyl-coenzyme A synthetase OS=Leishmania infantum OX=5671 GN=LINJ_23_0880 PE=3 SV=1	146087226	A4I0C2_LEIIN	LINJ_23_0880	70 kDa	0	0	0	3	0	0	61	54	22	0	45.6667	12.0046	1	2	4	0	2.33333	0.881917	9	0	31	1	0	0	48
90	Putative 60S ribosomal protein L10a OS=Leishmania infantum OX=5671 GN=RPL10a PE=4 SV=1	146083933	A4HXT8_LEIIN	RPL10A	35 kDa	0	3	0	2	0	0	25	21	23	0	23	1.1547	21	1	50	0	24	14.2244	41	0	40	1	0	0	47
91	Splicing factor ptsr1-like protein OS=Leishmania infantum OX=5671 GN=LINJ_07_1020 PE=4 SV=1	146077573	A4HTB3_LEIIN	LINJ_07_1020	15 kDa	0	16	0	2	0	0	41	17	16	0	24.6667	8.17177	9	0	22	1	0	0	47	1	17	0	21.6667	13.4825	46.3333
92	Clathrin heavy chain OS=Leishmania infantum OX=5671 GN=LINJ_36_1700 PE=3 SV=1	146104181	A4IDD3_LEIIN	LINJ_36_1700	248 kDa	0	7	0	2	0	0	22	25	7	0	18	5.56776	0	0	3	2	0	0	19	46	13	0	26	10.1489	44
93	Hypotheticalprotein-conserved OS=Leishmania infantum OX=5671 GN=LINF_070014600 PE=4 SV=1	5066618	A4HTB0_LEIIN	LINJ_07_0990	112 kDa	5	25	0	1	0	0	2	1	0	1	0	0	38	18	20	0	25.3333	6.35959	3	2	49	0	18	15.5027	43.3333
94	Ribosomal protein L17 OS=Leishmania infantum OX=5671 PE=2 SV=1	5069295	A4I0M7_LEIIN	LINJ_24_0040	58 kDa	0	4	0	2	0	0	26	13	19	0	19.3333	3.75648	19	8	45	0	24	10.9697	29	0	44	1	0	0	43.3333
95	40S ribosomal protein SA OS=Leishmania infantum OX=5671 GN=LINF_360059600 PE=3 SV=1	5073999	RSSA_LEIIN	LINJ.36.5240	15 kDa	0	0	0	3	0	0	27	15	13	0	18.3333	4.37163	19	3	46	0	22.6667	12.5477	32	0	38	1	0	0	41
96	Adenosylhomocysteinase OS=Leishmania infantum OX=5671 GN=LINJ_36_4100 PE=3 SV=1	134073994	A4ID05_LEIIN	LINJ_36_4100	702 kDa	7	10	4	0	7	1.73205	13	15	10	0	12.6667	1.45297	7	4	12	0	7.66667	2.33333	13	8	20	0	13.6667	3.4801	41
97	Mitochondrialprocessingpeptidase-betasubunit-putative OS=Leishmania infantum OX=5671 GN=LINF_350018700 PE=4 SV=1	146100801	A4IB31_LEIIN	LINJ_35_1390	16 kDa	0	0	0	3	0	0	36	16	2	0	18	9.86577	1	3	2	0	2	0.57735	1	1	53	0	18.3333	17.3333	38.3333
98	Eukaryoticinitiationfactor4a-putative OS=Leishmania infantum OX=5671 GN=LINF_010012800 PE=3 SV=1	134066770	IF4A_LEIIN	LinJ_01_0780	63 kDa	0	0	0	3	0	0	10	17	20	0	15.6667	2.96273	5	4	10	0	6.33333	1.85592	18	12	17	0	15.6667	1.85592	37.6667
99	Pyruvate kinase OS=Leishmania infantum OX=5671 GN=LINF_350005400 PE=3 SV=1	146100263	A4IAQ1_LEIIN	LinJ_35_5450	24 kDa	12	18	3	0	11	4.3589	14	14	2	0	10	4	5	5	8	0	6	1	6	1	25	0	10.6667	7.31057	37.6667
100	Uncharacterized protein OS=Leishmania infantum OX=5671 GN=LINJ_27_1630 PE=4 SV=1	146090930	A4I2W4_LEIIN	LINJ_27_1630	59 kDa	45	49	19	0	37.6667	9.40449	0	0	0	3	0	0	0	0	0	3	0	0	0	0	0	3	0	0	37.6667
101	Polyubiquitin OS=Leishmania infantum OX=5671 GN=LINJ_09_0950 PE=4 SV=2	339896986	A4HU11_LEIIN	LINJ_09_0950	24 kDa	7	10	2	0	6.33333	2.33333	8	11	4	0	7.66667	2.02759	8	9	9	0	8.66667	0.333333	7	6	27	0	13.3333	6.83943	36
102	Histone H4 OS=Leishmania infantum OX=5671 GN=LINF_060005000 PE=3 SV=1	146070715	A4HSP4_LEIIN	LINJ_06_0010	92 kDa	0	0	0	3	0	0	19	8	4	0	10.3333	4.48454	14	8	23	0	15	4.3589	14	3	13	0	10	3.51188	35.3333
103	Pyruvate, phosphate dikinase OS=Leishmania infantum OX=5671 GN=LINF_110016000 PE=3 SV=1	321399040	A4HV09_LEIIN	LINJ_11_1000	11 kDa	0	0	0	3	0	0	54	32	17	0	34.3333	10.7445	0	0	0	3	0	0	1	0	47	1	0	0	34.3333
104	Putative 60S ribosomal protein L27A/L29 OS=Leishmania infantum OX=5671 GN=LINJ_35_3810 PE=3 SV=1	146101718	A4IBR5_LEIIN	LINJ_35_3810	35 kDa	0	13	2	1	0	0	18	9	13	0	13.3333	2.60342	21	7	34	0	20.6667	7.79601	45	0	35	1	0	0	34
105	TransitionalendoplasmicreticulumATPase-putative OS=Leishmania infantum OX=5671 GN=LINF_360019800 PE=4 SV=1	5073569	A4ICJ9_LEIIN	LINJ_36_1420	71 kDa	2	9	2	0	4.33333	2.33333	18	11	5	0	11.3333	3.75648	4	3	10	0	5.66667	2.18581	14	5	19	0	12.6667	4.09607	34
106	Ribosomalproteinl35a-putative OS=Leishmania infantum OX=5671 GN=LINF_100005600 PE=3 SV=1	146078979	A4HUB4_LEIIN	LINJ_10_0050	15 kDa	0	11	3	1	0	0	7	4	6	0	5.66667	0.881917	21	8	54	0	27.6667	13.691	40	0	53	1	0	0	33.3333
107	60SribosomalproteinL32 OS=Leishmania infantum OX=5671 GN=LINF_350025500 PE=4 SV=1	146103031	A4ICJ9_LEIIN	LINJ_35_2040	56 kDa	0	1	0	2	0	0	30	3	1	0	11.3333	9.35117	15	5	44	0	21.3333	11.6952	36	0	55	1	0	0	32.6667
108	Cystathionegammalyase-putative OS=Leishmania infantum OX=5671 GN=LINF_350037700 PE=3 SV=1	146101510	A4IBL4_LEIIN	LINJ_35_3280	98 kDa	0	0	0	3	0	0	17	19	9	0	15	3.05505	5	5	12	0	7.33333	2.33333	10	2	17	0	9.66667	4.33333	32
109	Fructose-bisphosphate aldolase OS=Leishmania infantum OX=5671 GN=LINF_360018400 PE=3 SV=1	146103073	A4ICK8_LEIIN	ALD	702 kDa	0	5	0	2	0	0	59	28	9	0	32	14.5717	0	0	2	2	0	0	1	0	32	1	0	0	32
110	Superoxide dismutase OS=Leishmania infantum OX=5671 GN=LINF_320024000 PE=3 SV=1	134072232	A4I7Z7_LEIIN	SODB1	54 kDa	0	0	0	3	0	0	21	14	10	0	15	3.21455	6	8	4	0	6	1.1547	5	8	20	0	11	4.58258	32
111	Glucosetransporter2 OS=Leishmania infantum OX=5671 GN=LINF_360072900 PE=3 SV=1	5074149	A0A381N054_LEIIN	LINJ_36_6550	72 kDa	22	10	8	0	13.3333	4.37163	19	9	0	1	0	0	0	1	4	1	0	0	13	13	28	0	18	5	31.3333
112	Hypotheticalprotein-conserved OS=Leishmania infantum OX=5671 GN=LINF_340009800 PE=4 SV=1	5072511	A4I9L6_LEIIN	LINJ_34_0480	15 kDa	0	8	0	2	0	0	0	0	0	3	0	0	25	4	15	0	14.6667	6.06447	10	2	38	0	16.6667	10.9138	31.3333
113	Putative 60S ribosomal protein L26 OS=Leishmania infantum OX=5671 GN=LINJ_24_2140 PE=4 SV=1	146088160	A4I114_LEIIN	LINJ_24_2140	15 kDa	3	7	2	0	4	1.52753	19	5	5	0	9.66667	4.66667	14	4	35	0	17.6667	9.13479	45	0	46	1	0	0	31.3333
114	2,3-bisphosphoglycerate-independent phosphoglycerate mutase OS=Leishmania infantum OX=5671 GN=PGAM PE=4 SV=1	339899427	E9AHZ7_LEIIN	PGAM	594 kDa	0	9	2	1	0	0	16	12	4	0	10.6667	3.52767	2	4	13	0	6.33333	3.38296	4	13	25	0	14	6.08276	31
115	Caseinkinase-putative OS=Leishmania infantum OX=5671 GN=LINF_350014800 PE=3 SV=1	146100670	A4IAZ8_LEIIN	LINJ_35_1030	95 kDa	0	0	0	3	0	0	13	9	0	1	0	0	17	8	18	0	14.3333	3.1798	12	3	34	0	16.3333	9.20748	30.6667
116	Putative NADH-dependent fumarate reductase OS=Leishmania infantum OX=5671 GN=LINJ_35_1190 PE=4 SV=1	146100731	A4IB12_LEIIN	LINJ_35_1190	17 kDa	0	0	0	3	0	0	52	23	16	0	30.3333	11.0202	0	0	0	3	0	0	0	0	27	2	0	0	30.3333
117	Voltage-dependent anion-selective channel - putative OS=Leishmania infantum OX=5671 GN=LINJ_02_0430 PE=4 SV=1	134066813	A4HRP2_LEIIN	LINJ_02_0430	702 kDa	0	0	0	3	0	0	65	21	4	0	30	18.1751	1	0	0	2	0	0	0	0	32	2	0	0	30
118	Glutathione peroxidase OS=Leishmania infantum OX=5671 GN=LINF_260013100 PE=3 SV=1	134070456	A4I212_LEIIN	LINJ_26_0780	19 kDa	0	0	0	3	0	0	8	6	1	0	5	2.08167	11	13	7	0	10.3333	1.76383	8	9	26	0	14.3333	5.84047	29.6667
119	Putative ADP-ribosylation factor OS=Leishmania infantum OX=5671 GN=LINJ_31_2890 PE=3 SV=1	146095530	A4I784_LEIIN	LINJ_31_2890	30 kDa	0	0	0	3	0	0	17	14	5	0	12	3.60555	6	5	10	0	7	1.52753	7	6	19	0	10.6667	4.17665	29.6667
120	Putative heat shock protein DNAJ OS=Leishmania infantum OX=5671 GN=LINJ_27_2350 PE=3 SV=1	134070836	A4I341_LEIIN	LINJ_27_2350	130 kDa	3	7	2	0	4	1.52753	14	14	3	0	10.3333	3.66667	3	4	7	0	4.66667	1.20185	8	1	19	0	9.33333	5.23874	28.3333
121	RibosomalproteinL19e-putative/Pfam:PF01280 OS=Leishmania infantum OX=5671 GN=LINF_060009400 PE=3 SV=1	146070894	A4HST1_LEIIN	LINJ_06_0410	119 kDa	0	8	2	1	0	0	16	11	19	0	15.3333	2.33333	15	5	19	0	13	4.16333	22	0	20	1	0	0	28.3333
122	Heatshock70-relatedprotein1 -mitochondrialprecursor-putative OS=Leishmania infantum OX=5671 GN=LINF_300030200 PE=3 SV=1	146093966	A4I5S5_LEIIN	LINJ_30_2480	41 kDa	0	12	0	2	0	0	48	32	4	0	28	12.8582	0	0	3	2	0	0	1	0	14	1	0	0	28
123	Putative 40S ribosomal protein S10 OS=Leishmania infantum OX=5671 GN=LINJ_36_1040 PE=4 SV=1	146103191	A4ICN5_LEIIN	LINJ_36_1040	61 kDa	0	0	0	3	0	0	16	13	14	0	14.3333	0.881917	12	4	25	0	13.6667	6.11919	24	0	18	1	0	0	28
124	Putative 60S ribosomal subunit protein L31 OS=Leishmania infantum OX=5671 GN=LINJ_35_3330 PE=4 SV=1	339899291	E9AHW6_LEIIN	LINJ_35_3330	15 kDa	0	5	0	2	0	0	24	14	5	0	14.3333	5.48736	7	3	30	0	13.3333	8.41295	56	0	38	1	0	0	27.6667
125	Putative 60S ribosomal protein L23a OS=Leishmania infantum OX=5671 GN=LINJ_06_0600 PE=3 SV=1	339896671	E9AG68_LEIIN	LINJ_06_0600	101 kDa	0	3	0	2	0	0	9	8	8	0	8.33333	0.333333	19	5	32	0	18.6667	7.79601	42	0	34	1	0	0	27
126	Putative small GTP-binding protein Rab1 OS=Leishmania infantum OX=5671 GN=LINJ_27_0620 PE=4 SV=1	339898641	E9AHE8_LEIIN	LINJ_27_0620	54 kDa	2	10	1	0	4.33333	2.848	12	13	3	0	9.33333	3.1798	3	2	6	0	3.66667	1.20185	10	3	15	0	9.33333	3.4801	26.6667
127	Superoxide dismutase OS=Leishmania infantum OX=5671 GN=LINF_320024100 PE=3 SV=1	146096617	A4I7Z8_LEIIN	SODB2	55 kDa	0	0	0	3	0	0	13	10	8	0	10.3333	1.45297	6	8	4	0	6	1.1547	5	8	18	0	10.3333	3.92994	26.6667
128	NADP-dependentalcoholdehydrogenase-putative OS=Leishmania infantum OX=5671 GN=LINF_230009000 PE=3 SV=1	134069817	A4I076_LEIIN	LINJ_23_0410	66 kDa	0	0	0	3	0	0	19	17	10	0	15.3333	2.72845	6	3	6	0	5	1	3	3	12	0	6	3	26.3333
129	Putative surface antigen protein 2 OS=Leishmania infantum OX=5671 GN=PSA-50S PE=4 SV=1	264665728	D1GJ51_LEIIN	PSA-50S	15 kDa	0	0	0	3	0	0	13	5	2	0	6.66667	3.28295	5	4	3	0	4	0.57735	14	13	20	0	15.6667	2.18581	26.3333
130	Putative eukaryotic translation initiation factor 3 subunit 8 OS=Leishmania infantum OX=5671 GN=LINJ_36_7320 PE=4 SV=1	134073777	A4ICD8_LEIIN	LINJ_36_7320	107 kDa	0	0	0	3	0	0	36	21	21	0	26	5	7	0	65	1	0	0	45	0	51	1	0	0	26
131	Prostaglandinf2-alphasynthase/D-arabinosedehydrog enase OS=Leishmania infantum OX=5671 GN=LINF_310029700 PE=4 SV=1	146095209	A4I6Z4_LEIIN	PGFS	96 kDa	3	6	0	1	0	0	13	10	4	0	9	2.64575	5	6	5	0	5.33333	0.333333	14	3	17	0	11.3333	4.25572	25.6667
132	Glucosetransporter2 OS=Leishmania infantum OX=5671 GN=LINF_360073600 PE=3 SV=1	321398810	A4IC83_LEIIN	LINJ_36_6560	15 kDa	15	10	9	0	11.3333	1.85592	22	15	0	1	0	0	0	1	4	1	0	0	10	12	20	0	14	3.05505	25.3333
133	Glycosomalmalatedehydrogenase OS=Leishmania infantum OX=5671 GN=LINF_190012000 PE=3 SV=1	134069128	A4HY91_LEIIN	LINJ_19_0710	58 kDa	0	0	0	3	0	0	26	13	6	0	15	5.85947	0	0	2	2	0	0	7	1	23	0	10.3333	6.56591	25.3333
134	Kinesin-like protein OS=Leishmania infantum OX=5671 GN=LINF_190007400 PE=3 SV=1	146084383	A4HY48_LEIIN	LINJ_19_0250	59 kDa	0	0	0	3	0	0	10	11	1	0	7.33333	3.1798	2	3	5	0	3.33333	0.881917	7	1	36	0	14.6667	10.8064	25.3333
135	40S ribosomal protein S26 OS=Leishmania infantum OX=5671 GN=LINF_280010400 PE=3 SV=1	146091675	A4I3C8_LEIIN	LINJ_28_0570	26 kDa	0	0	0	3	0	0	7	6	9	0	7.33333	0.881917	20	1	32	0	17.6667	9.02466	55	0	37	1	0	0	25
136	Putative META domain containing protein OS=Leishmania infantum OX=5671 GN=META2 PE=4 SV=1	134068850	A4HXG5_LEIIN	META2	16 kDa	8	9	1	0	6	2.51661	22	21	0	1	0	0	15	26	16	0	19	3.51188	4	0	34	1	0	0	25
137	C2domaincontainingprotein-putative/Pfam:PF00168 OS=Leishmania infantum OX=5671 GN=LINF_310012500 PE=4 SV=1	146094614	A4I6G2_LEIIN	LINJ_31_0710	11 kDa	0	0	0	3	0	0	1	2	0	1	0	0	6	3	4	0	4.33333	0.881917	10	17	32	0	19.6667	6.48931	24
138	60SribosomalproteinL28-putative OS=Leishmania infantum OX=5671 GN=LINF_110017300 PE=4 SV=1	134068000	A4HV19_LEIIN	LINJ_11_1110	21 kDa	0	0	0	3	0	0	9	6	4	0	6.33333	1.45297	11	5	33	0	16.3333	8.51143	38	0	35	1	0	0	22.6667
139	Putative calpain-like cysteine peptidase OS=Leishmania infantum OX=5671 GN=LINJ_20_1320 PE=4 SV=1	146085407	A4HYX1_LEIIN	LINJ_20_1320	16 kDa	0	0	0	3	0	0	10	11	0	1	0	0	4	11	4	0	6.33333	2.33333	13	4	30	0	15.6667	7.62306	22
140	Putative isoleucyl-tRNA synthetase OS=Leishmania infantum OX=5671 GN=ILERS PE=3 SV=1	134074315	A4IDX6_LEIIN	ILERS	50 kDa	0	0	0	3	0	0	14	16	9	0	13	2.08167	2	3	3	0	2.66667	0.333333	3	2	13	0	6	3.51188	21.6667
141	Putative cytoskeleton-associated protein CAP5.5 OS=Leishmania infantum OX=5671 GN=LINJ_31_0450 PE=3 SV=1	134071678	A4I6E4_LEIIN	LINJ_31_0450	34 kDa	0	0	0	3	0	0	11	9	0	1	0	0	1	0	16	1	0	0	12	3	49	0	21.3333	14.0752	21.3333
142	60S ribosomal protein L30 OS=Leishmania infantum OX=5671 GN=LINJ_35_0240 PE=4 SV=1	134073213	A4IAS5_LEIIN	LINJ_35_0240	16 kDa	0	0	0	3	0	0	11	6	4	0	7	2.08167	15	2	24	0	13.6667	6.38575	14	0	25	1	0	0	20.6667
143	Putative proteasome regulatory ATPase subunittcc1l8.3 OS=Leishmania infantum OX=5671 GN=LINJ.12.0190 PE=3 SV=1	339897116	E9AGB0_LEIIN	LINJ.12.0190	88 kDa	0	2	0	2	0	0	19	17	2	0	12.6667	5.36449	7	4	13	0	8	2.64575	4	0	18	1	0	0	20.6667
144	60S ribosomal protein L32 OS=Leishmania infantum OX=5671 GN=RPL32 PE=4 SV=1	134069567	A4HZH8_LEIIN	RPL32	14 kDa	0	0	0	3	0	0	9	4	1	0	4.66667	2.33333	8	4	35	0	15.6667	9.73539	33	0	39	1	0	0	20.3333
145	Orotidine-5-phosphatedecarboxylase /orotatephosphoribosyltransferase-putative OS=Leishmania infantum OX=5671 GN=LINF_160010700 PE=3 SV=1	134068636	A4HWV2_LEIIN	LINJ_16_0560	15 kDa	0	0	0	3	0	0	38	13	6	0	19	9.71253	0	0	0	3	0	0	0	0	19	2	0	0	19
146	Uncharacterized protein OS=Leishmania infantum OX=5671 GN=LINF_100020300 PE=4 SV=1	5067087	A4HUN8_LEIIN	LINJ_10_1370	99 kDa	5	6	4	0	5	0.57735	6	3	0	1	0	0	6	3	2	0	3.66667	1.20185	10	3	18	0	10.3333	4.33333	19
147	Putative rab1 small GTP-binding protein OS=Leishmania infantum OX=5671 GN=LINJ_10_1250 PE=4 SV=1	146079371	A4HUM8_LEIIN	LINJ_10_1250	38 kDa	0	7	1	1	0	0	15	14	1	0	10	4.50925	4	1	3	0	2.66667	0.881917	6	1	11	0	6	2.88675	18.6667
148	Putative proteasome regulatory non-ATP-ase subunit 5 OS=Leishmania infantum OX=5671 GN=LINJ_21_0840 PE=4 SV=1	146085907	A4HZ77_LEIIN	LINJ_21_0840	87 kDa	0	0	0	3	0	0	14	17	3	0	11.3333	4.25572	3	3	15	0	7	4	11	0	21	1	0	0	18.3333
149	Trypanothione reductase OS=Leishmania infantum OX=5671 GN=TRYR PE=1 SV=1	146101459	A4IBK1_LEIIN	TRYR	72 kDa	0	0	0	3	0	0	8	10	7	0	8.33333	0.881917	1	1	6	0	2.66667	1.66667	3	10	9	0	7.33333	2.18581	18.3333
150	ATP-dependentRNAhelicase-putative OS=Leishmania infantum OX=5671 GN=LINF_350036300 PE=4 SV=1	146079278	A4HUK3_LEIIN	LINJ_35_3150	25 kDa	0	0	0	3	0	0	23	15	16	0	18	2.51661	0	0	32	2	0	0	80	0	31	1	0	0	18
151	SmallGTP-bindingproteinRab11-putative OS=Leishmania infantum OX=5671 GN=LINF_100015800 PE=4 SV=1	146083468	A4HXF5_LEIIN	RAB11	49 kDa	5	10	4	0	6.33333	1.85592	18	13	4	0	11.6667	4.09607	0	0	3	2	0	0	0	3	6	1	0	0	18
152	GMP reductase OS=Leishmania infantum OX=5671 GN=GMPR PE=3 SV=1	134068644	A4HWV9_LEIIN	GMPR	24 kDa	0	0	0	3	0	0	34	13	6	0	17.6667	8.41295	0	0	8	2	0	0	29	0	35	1	0	0	17.6667
153	CorehistoneH2A/H2B/H3/H4/Histone-liketranscriptionfactor(CBF/NF-Y)andarchaealhistone-putative/Pfam:PF00125/Pfam:PF00808 OS=Leishmania infantum OX=5671 GN=LINF_160010900 PE=3 SV=1	5067947	A4HWV9_LEIIN	LINJ_16_0600	248 kDa	1	5	2	0	2.66667	1.20185	10	9	5	0	8	1.52753	3	1	16	0	6.66667	4.70225	10	0	10	1	0	0	17.3333
154	Hypotheticalprotein-conserved OS=Leishmania infantum OX=5671 GN=LINF_070014400 PE=4 SV=1	10966238	E9AG76_LEIIN	LINJ_07_0960	16 kDa	0	14	0	2	0	0	0	0	0	3	0	0	26	14	12	0	17.3333	4.37163	0	0	26	2	0	0	17.3333
155	60SribosomalproteinL36-putative OS=Leishmania infantum OX=5671 GN=LINF_210013000 PE=4 SV=1	146085891	A4HZ73_LEIIN	LINJ_21_0800	45 kDa	0	0	0	3	0	0	9	5	7	0	7	1.1547	8	2	17	0	9	4.3589	23	0	18	1	0	0	16
156	Putative 60S ribosomal protein L35 OS=Leishmania infantum OX=5671 GN=LINJ_26_2350 PE=3 SV=1	134070605	A4I2G1_LEIIN	LINJ_26_2350	61 kDa	0	6	4	1	0	0	7	6	10	0	7.66667	1.20185	5	4	16	0	8.33333	3.84419	37	0	14	1	0	0	16
157	Putative ADP ribosylation factor 3 OS=Leishmania infantum OX=5671 GN=LINJ_29_0950 PE=3 SV=1	146093003	A4I4E4_LEIIN	LINJ_29_0950	202 kDa	0	0	0	3	0	0	13	8	1	0	7.33333	3.4801	6	2	4	0	4	1.1547	3	1	9	0	4.33333	2.4037	15.6667
158	40S ribosomal protein S14 OS=Leishmania infantum OX=5671 GN=LINJ_30_3650 PE=3 SV=1	134071583	A4I650_LEIIN	LINJ_30_3650	13 kDa	0	0	0	3	0	0	10	6	0	1	0	0	12	3	31	0	15.3333	8.25295	27	0	36	1	0	0	15.3333
159	40SribosomalproteinS14 OS=Leishmania infantum OX=5671 GN=LINF_280015200 PE=3 SV=1	146091837	A4I3H3_LEIIN	LINJ_28_1050	101 kDa	0	13	0	2	0	0	9	6	0	1	0	0	12	3	31	0	15.3333	8.25295	27	0	36	1	0	0	15.3333
160	Actin OS=Leishmania infantum OX=5671 GN=LINF_040017600 PE=3 SV=1	241994890	A4HSC2_LEIIN	ACT	54 kDa	18	20	8	0	15.3333	3.71184	0	0	0	3	0	0	0	0	0	3	0	0	0	0	0	3	0	0	15.3333
161	Dynamin-1-likeprotein OS=Leishmania infantum OX=5671 GN=LINF_290029700 PE=3 SV=1	146093273	A4I4S9_LEIIN	LINJ_29_2310	72 kDa	1	8	0	1	0	0	19	21	4	0	14.6667	5.36449	0	0	0	3	0	0	0	6	5	1	0	0	14.6667
162	HistoneH3-putative OS=Leishmania infantum OX=5671 GN=LINF_100016800 PE=3 SV=1	134067838	A4HUL0_LEIIN	LINJ_10_1050	72 kDa	1	5	2	0	2.66667	1.20185	7	5	3	0	5	1.1547	4	1	16	0	7	4.58258	8	0	8	1	0	0	14.6667
163	RibosomalproteinS25 OS=Leishmania infantum OX=5671 GN=LINF_250018100 PE=4 SV=1	134070255	RS25_LEIIN	LinJ_25_1220	78 kDa	0	0	0	3	0	0	6	7	9	0	7.33333	0.881917	6	4	12	0	7.33333	2.4037	13	0	12	1	0	0	14.6667
164	Eukaryotic translation initiation factor 3 subunit L OS=Leishmania infantum OX=5671 GN=LINF_360007700 PE=3 SV=1	134073951	A4ICW2_LEIIN	LINJ_36_0270	15 kDa	0	5	0	2	0	0	23	13	7	0	14.3333	4.66667	2	0	30	1	0	0	23	0	30	1	0	0	14.3333
165	Hypotheticalprotein-conserved OS=Leishmania infantum OX=5671 GN=LINF_170005000 PE=4 SV=1	134068750	A4HX65_LEIIN	LINJ_17_0010	123 kDa	0	0	0	3	0	0	17	14	12	0	14.3333	1.45297	5	0	61	1	0	0	43	0	53	1	0	0	14.3333
166	SPRYdomain/HECT-domain(Ubiquitin-transferase)-putative/Pfam:PF00622/Pfam:PF00632 OS=Leishmania infantum OX=5671 GN=LINF_130020100 PE=4 SV=1	146081022	A4HVS4_LEIIN	LINJ_13_1510	94 kDa	1	11	0	1	0	0	6	5	0	1	0	0	15	19	9	0	14.3333	2.90593	1	0	36	1	0	0	14.3333
167	Proteasome regulatory ATPase subunit OS=Leishmania infantum OX=5671 GN=RPT6 PE=3 SV=1	146105219	A4IE38_LEIIN	RPT6	20 kDa	0	0	0	3	0	0	9	12	3	0	8	2.64575	8	3	8	0	6.33333	1.66667	5	0	12	1	0	0	14.3333
168	Alba-putative/Pfam:PF01918 OS=Leishmania infantum OX=5671 GN=LINF_340031800 PE=4 SV=1	134072971	A4IA34_LEIIN	LINJ_34_2410	38 kDa	0	0	0	3	0	0	11	8	2	0	7	2.64575	1	0	14	1	0	0	11	1	9	0	7	3.05505	14
169	C2domaininDock180andZiziminproteins-putative/Pfam:PF14429 OS=Leishmania infantum OX=5671 GN=LINF_290006000 PE=3 SV=1	134070880	A4I448_LEIIN	LINJ_29_0110	16 kDa	7	25	10	0	14	5.56776	15	13	0	1	0	0	0	0	0	3	0	0	0	2	7	1	0	0	14
170	Putative 26S protease regulatory subunit OS=Leishmania infantum OX=5671 GN=LINJ_03_0520 PE=3 SV=1	321398878	E9AG43_LEIIN	LINJ_03_0520	32 kDa	0	0	0	3	0	0	15	13	2	0	10	4.04145	3	2	6	0	3.66667	1.20185	2	0	13	1	0	0	13.6667
171	Carboxypeptidase-putative OS=Leishmania infantum OX=5671 GN=LINF_130005800 PE=4 SV=1	134068126	A4HVE5_LEIIN	LINJ_13_0090	40 kDa	0	0	0	3	0	0	1	4	2	0	2.33333	0.881917	5	1	3	0	3	1.1547	3	8	13	0	8	2.88675	13.3333
172	S-adenosylmethionine synthase OS=Leishmania infantum OX=5671 GN=LINF_300040800 PE=3 SV=1	321398550	E9AHK3_LEIIN	METK1	126 kDa	0	0	0	3	0	0	9	11	3	0	7.66667	2.4037	0	2	6	1	0	0	3	1	13	0	5.66667	3.71184	13.3333
173	Activated protein kinase C receptor OS=Leishmania infantum OX=5671 GN=LACK PE=4 SV=1	5070507	A0A381MM90_LEIIN	LACK1	207 kDa	0	1	0	2	0	0	7	10	11	0	9.33333	1.20185	0	1	5	1	0	0	5	2	4	0	3.66667	0.881917	13
174	Myosin XXI OS=Leishmania infantum OX=5671 GN=LINJ_32_4020 PE=3 SV=1	146097205	A4I8K5_LEIIN	LINJ_32_4020	239 kDa	9	14	3	0	8.66667	3.1798	39	20	0	1	0	0	7	2	4	0	4.33333	1.45297	12	0	31	1	0	0	13
175	Cysteinepeptidase-ClanCA-familyC2-putative OS=Leishmania infantum OX=5671 GN=LINF_040009500 PE=3 SV=1	134066962	A4HS39_LEIIN	LINJ_04_0430	52 kDa	3	9	0	1	0	0	16	14	2	0	10.6667	4.37163	1	1	4	0	2	1	3	0	20	1	0	0	12.6667
176	ATPsynthasedelta(OSCP)subunit-putative/Pfam:PF00213 OS=Leishmania infantum OX=5671 GN=LINF_360079400 PE=4 SV=1	146102652	A4ICB6_LEIIN	LINJ_36_7070	22 kDa	0	0	0	3	0	0	30	5	1	0	12	9.07377	1	0	0	2	0	0	1	0	4	1	0	0	12
177	Putative leucyl-tRNA synthetase OS=Leishmania infantum OX=5671 GN=LINJ_13_1000 PE=3 SV=1	146080950	A4HVN8_LEIIN	LINJ_13_1000	61 kDa	0	0	0	3	0	0	3	4	0	1	0	0	2	2	9	0	4.33333	2.33333	11	1	10	0	7.33333	3.1798	11.6667
178	2-4-dihydroxyhept-2-ene-1-7-dioicacidaldolase-putative OS=Leishmania infantum OX=5671 GN=LINF_250027000 PE=4 SV=1	134070342	A4I1P9_LEIIN	LINJ_25_2090	58 kDa	1	1	0	1	0	0	4	6	4	0	4.66667	0.666667	5	2	3	0	3.33333	0.881917	2	3	5	0	3.33333	0.881917	11.3333
179	Chaperoninalphasubunit-putative OS=Leishmania infantum OX=5671 GN=LINF_320040200 PE=3 SV=1	146097047	A4I8F2_LEIIN	LINJ_32_3470	25 kDa	0	0	0	3	0	0	14	19	1	0	11.3333	5.36449	1	0	5	1	0	0	7	0	16	1	0	0	11.3333
180	Translationinitiationfactor-putative OS=Leishmania infantum OX=5671 GN=LINF_170020200 PE=4 SV=1	134068891	A4HXK6_LEIIN	LINJ_17_1390	32 kDa	0	2	0	2	0	0	12	11	11	0	11.3333	0.333333	0	0	21	2	0	0	28	0	19	1	0	0	11.3333
181	AminoacidtransporteraATP11-putative OS=Leishmania infantum OX=5671 GN=LINF_310008700 PE=4 SV=1	146094736	A4I6J9_LEIIN	AAT1.1	42 kDa	0	2	0	2	0	0	8	10	0	1	0	0	2	7	5	0	4.66667	1.45297	4	2	13	0	6.33333	3.38296	11
182	Pteridinetransporter(Truncated)-putative OS=Leishmania infantum OX=5671 GN=LINF_100009300 PE=4 SV=1	134067776	A4HUE8_LEIIN	FT1	79 kDa	0	1	0	2	0	0	6	6	0	1	0	0	2	2	1	0	1.66667	0.333333	2	6	20	0	9.33333	5.4569	11
183	Putative 60S ribosomal protein L22 OS=Leishmania infantum OX=5671 GN=LINJ_36_4640 PE=4 SV=1	146104487	A4IDM1_LEIIN	LINJ_36_4640	44 kDa	0	2	0	2	0	0	7	1	3	0	3.66667	1.76383	4	2	16	0	7.33333	4.37163	20	0	16	1	0	0	11
184	Hypotheticalprotein-conserved OS=Leishmania infantum OX=5671 GN=LINF_120014400 PE=4 SV=1	339897230	E9AGG5_LEIIN	LINJ.12.0666	46 kDa	0	0	0	3	0	0	4	3	2	0	3	0.57735	2	3	2	0	2.33333	0.333333	3	8	5	0	5.33333	1.45297	10.6667
185	Putative vacuolar ATP synthase subunit b OS=Leishmania infantum OX=5671 GN=LINJ_28_2610 PE=3 SV=1	134085080	A4I3X4_LEIIN	LINJ_28_2610	19 kDa	0	0	0	3	0	0	5	3	7	0	5	1.1547	1	0	1	1	0	0	4	1	12	0	5.66667	3.28295	10.6667
186	Aminoacidpermease OS=Leishmania infantum OX=5671 GN=LINF_310025550 PE=4 SV=1	321398562	E9AHL1_LEIIN	AAT8.1	72 kDa	0	0	0	3	0	0	4	7	0	1	0	0	1	1	1	0	1	0	3	5	20	0	9.33333	5.36449	10.3333
187	Cyclophilin 40 OS=Leishmania infantum OX=5671 GN=CYP40 PE=4 SV=1	146102103	A4IC14_LEIIN	CYP40	69 kDa	0	0	0	3	0	0	7	6	2	0	5	1.52753	2	1	3	0	2	0.57735	3	2	5	0	3.33333	0.881917	10.3333
188	Putative Gim5A protein OS=Leishmania infantum OX=5671 GN=LINJ_35_3750 PE=4 SV=1	134073547	A4IBQ9_LEIIN	LINJ_35_3750	15 kDa	0	0	0	3	0	0	16	9	6	0	10.3333	2.96273	0	0	0	3	0	0	1	0	31	1	0	0	10.3333
189	Aconitate hydratase OS=Leishmania infantum OX=5671 GN=LINJ_18_0510 PE=3 SV=1	146083881	A4HXS6_LEIIN	LINJ_18_0510	38 kDa	0	0	0	3	0	0	18	11	1	0	10	4.93288	0	0	0	3	0	0	0	1	3	1	0	0	10
190	Ecotin-like protein 3 OS=Leishmania infantum OX=5671 GN=LinJ15.0540 PE=3 SV=1	134068483	ECOT3_LEIIN	LINJ15.0540	278 kDa	1	1	0	1	0	0	12	10	0	1	0	0	12	9	9	0	10	1	0	0	17	2	0	0	10
191	Phosphoglycerate kinase OS=Leishmania infantum OX=5671 GN=LINJ_30_3430 PE=3 SV=1	146094172	A4I628_LEIIN	LINJ_30_3430	259 kDa	0	0	0	3	0	0	18	10	2	0	10	4.6188	0	0	0	3	0	0	0	0	20	2	0	0	10
192	Calpain-likecysteinepeptidase-putative OS=Leishmania infantum OX=5671 GN=LINF_140014400 PE=4 SV=1	134068361	A4HW29_LEIIN	LINJ_14_0910	44 kDa	0	0	0	3	0	0	4	4	3	0	3.66667	0.333333	2	1	3	0	2	0.57735	2	4	6	0	4	1.1547	9.66667
193	Carboxypeptidase-putative OS=Leishmania infantum OX=5671 GN=LINF_330034600 PE=4 SV=1	146098078	A4I993_LEIIN	LINJ_33_2670	26 kDa	0	3	0	2	0	0	6	4	2	0	4	1.1547	2	2	4	0	2.66667	0.666667	1	1	7	0	3	2	9.66667
194	Alkyldihydroxyacetonephosphatesynthase OS=Leishmania infantum OX=5671 GN=LINF_300006300 PE=4 SV=1	146093430	A4I507_LEIIN	ADS1	80 kDa	0	0	0	3	0	0	19	8	1	0	9.33333	5.23874	0	0	0	3	0	0	0	0	21	2	0	0	9.33333
195	Cytoskeleton-associatedproteinCAP5.5-putative OS=Leishmania infantum OX=5671 GN=LINF_310009700 PE=3 SV=1	146094558	A4I6E4_LEIIN	LINJ_31_0450	99 kDa	5	19	4	0	9.33333	4.84195	0	0	0	3	0	0	0	0	0	3	0	0	0	0	0	3	0	0	9.33333
196	Leucine-richrepeatprotein-putative OS=Leishmania infantum OX=5671 GN=LINF_320037600 PE=4 SV=1	134072360	A4I8C5_LEIIN	LINJ_32_3200	25 kDa	0	0	0	3	0	0	11	14	3	0	9.33333	3.28295	0	0	20	2	0	0	2	0	12	1	0	0	9.33333
197	Phosphate transporter OS=Leishmania infantum OX=5671 GN=LINJ_10_0010 PE=3 SV=1	134067873	A4HUP5_LEIIN	LINJ_10_0010	18 kDa	0	0	0	3	0	0	0	0	0	3	0	0	5	2	1	0	2.66667	1.20185	3	1	16	0	6.66667	4.70225	9.33333
198	Putative amino acid permease OS=Leishmania infantum OX=5671 GN=LINJ_27_2680 PE=4 SV=1	339898619	E9AHD7_LEIIN	LINJ_27_2680	12 kDa	0	0	0	3	0	0	4	7	0	1	0	0	2	6	3	0	3.66667	1.20185	3	2	12	0	5.66667	3.1798	9.33333
199	Alanine--tRNA ligase OS=Leishmania infantum OX=5671 GN=LINF_220021600 PE=3 SV=1	146086823	A4I013_LEIIN	LINJ_22_1390	49 kDa	0	1	0	2	0	0	12	14	1	0	9	4.04145	0	0	4	2	0	0	2	0	12	1	0	0	9
200	ChaperoninTCP20-putative OS=Leishmania infantum OX=5671 GN=LINF_130022100 PE=3 SV=1	339897523	E9AGK2_LEIIN	LINJ_13_1400	87 kDa	0	0	0	3	0	0	9	8	2	0	6.33333	2.18581	1	2	5	0	2.66667	1.20185	5	0	7	1	0	0	9
201	Kinetoplastid membrane protein-11 OS=Leishmania infantum OX=5671 GN=KMP11-1 PE=4 SV=1	134073402	A4IBB3_LEIIN	KMP11-1	65 kDa	8	4	1	0	4.33333	2.02759	7	6	0	1	0	0	1	1	1	0	1	0	2	2	7	0	3.66667	1.66667	9
202	Uncharacterized protein OS=Leishmania infantum OX=5671 GN=LINJ_26_2510 PE=4 SV=1	146090514	A4I2I6_LEIIN	LINJ_26_2510	38 kDa	3	19	5	0	9	5.03322	2	2	0	1	0	0	0	0	0	3	0	0	0	1	3	1	0	0	9
203	Nodulin-like-putative/Pfam:PF06813 OS=Leishmania infantum OX=5671 GN=LINF_290021400 PE=4 SV=1	146093139	A4I4L2_LEIIN	LINJ_29_1600	156 kDa	1	5	0	1	0	0	2	2	0	1	0	0	1	1	1	0	1	0	1	3	19	0	7.66667	5.696	8.66667
204	Cytochromec-putative OS=Leishmania infantum OX=5671 GN=LINF_160019000 PE=3 SV=1	134068713	A4HX29_LEIIN	LINJ_16_1390	35 kDa	0	1	0	2	0	0	7	5	3	0	5	1.1547	0	1	0	2	0	0	2	3	6	0	3.66667	1.20185	8.66667
205	40SribosomalproteinS18-putative OS=Leishmania infantum OX=5671 GN=LINF_360015100 PE=3 SV=1	5073610	A0A381MVV3_LEIIN	LINJ_36_1000	239 kDa	0	4	0	2	0	0	11	7	7	0	8.33333	1.33333	14	0	32	1	0	0	32	0	32	1	0	0	8.33333
206	C2domainprotein-putative OS=Leishmania infantum OX=5671 GN=LINF_310013600 PE=4 SV=1	134071707	A4I6H3_LEIIN	LINJ_31_0820	687 kDa	0	0	0	3	0	0	0	0	0	3	0	0	0	0	4	2	0	0	2	10	13	0	8.33333	3.28295	8.33333
207	Cytochromec-putative OS=Leishmania infantum OX=5671 GN=LINF_160018900 PE=3 SV=1	321399262	A4HX28_LEIIN	LINJ_16_1380	35 kDa	0	1	0	2	0	0	7	5	3	0	5	1.1547	0	1	0	2	0	0	2	3	5	0	3.33333	0.881917	8.33333
208	Dehydrogenase-likeprotein OS=Leishmania infantum OX=5671 GN=LINF_100005800 PE=3 SV=1	134067744	A4HUB6_LEIIN	LINJ_10_0070	78 kDa	0	0	0	3	0	0	13	10	2	0	8.33333	3.28295	0	0	0	3	0	0	0	0	11	2	0	0	8.33333
209	Peroxidoxin OS=Leishmania infantum OX=5671 GN=LINF_230005400 PE=4 SV=1	146086967	Q95U89_LEIIN	mTXNPx	122 kDa	0	2	0	2	0	0	11	10	4	0	8.33333	2.18581	1	0	1	1	0	0	1	0	1	1	0	0	8.33333
210	Putative endoribonuclease L-PSP (Pb5) OS=Leishmania infantum OX=5671 GN=LINJ_23_0220 PE=4 SV=1	146087017	A4I058_LEIIN	LINJ_23_0220	76 kDa	2	1	0	1	0	0	8	7	2	0	5.66667	1.85592	2	0	5	1	0	0	1	1	6	0	2.66667	1.66667	8.33333
211	Putative T-complex protein 1, theta subunit OS=Leishmania infantum OX=5671 GN=LINJ_36_7240 PE=3 SV=1	146102725	A4ICD2_LEIIN	LINJ_36_7240	59 kDa	2	5	1	0	2.66667	1.20185	9	7	1	0	5.66667	2.4037	1	0	5	1	0	0	1	0	8	1	0	0	8.33333
212	Transketolase OS=Leishmania infantum OX=5671 GN=LINJ_24_2150 PE=3 SV=1	146088164	A4I115_LEIIN	LINJ_24_2150	12 kDa	0	0	0	3	0	0	16	6	3	0	8.33333	3.92994	0	0	1	2	0	0	2	0	10	1	0	0	8.33333
213	GTP-binding nuclear protein OS=Leishmania infantum OX=5671 GN=LINJ_25_1460 PE=3 SV=1	134070279	A4I1I6_LEIIN	LINJ_25_1460	60 kDa	0	0	0	3	0	0	7	5	1	0	4.33333	1.76383	1	2	9	0	4	2.51661	9	0	16	1	0	0	8.33333
214	Aminoacidpermease OS=Leishmania infantum OX=5671 GN=LINF_310025300 PE=4 SV=1	339898902	A4I6W4_LEIIN	LINJ_31_1860	72 kDa	0	0	0	3	0	0	4	7	0	1	0	0	0	0	0	3	0	0	3	5	16	0	8	4.04145	8
215	Arginase OS=Leishmania infantum OX=5671 GN=LINF_350019900 PE=3 SV=1	134073337	A4IB49_LEIIN	LINJ_35_1490	106 kDa	0	0	0	3	0	0	16	5	3	0	8	4.04145	0	0	0	3	0	0	0	0	18	2	0	0	8
216	Elongation factor-1 gamma OS=Leishmania infantum OX=5671 GN=EF1G PE=4 SV=1	146078503	A4HU18_LEIIN	EF1G	30 kDa	2	7	1	0	3.33333	1.85592	4	9	1	0	4.66667	2.33333	0	0	6	2	0	0	7	0	9	1	0	0	8
217	Uncharacterized protein OS=Leishmania infantum OX=5671 GN=LINJ_05_0580 PE=4 SV=1	134067103	A4HSI0_LEIIN	LINJ_05_0580	33 kDa	14	8	2	0	8	3.4641	0	0	0	3	0	0	0	0	0	3	0	0	0	0	0	3	0	0	8
218	Programmed cell death 6 protein-like protein OS=Leishmania infantum OX=5671 GN=LINJ_13_1500 PE=4 SV=1	146081020	A4HVS3_LEIIN	LINJ_13_1500	38 kDa	0	0	0	3	0	0	0	0	0	3	0	0	2	0	1	1	0	0	1	10	12	0	7.66667	3.38296	7.66667
219	Proteasomeregulatorynon-ATPasesubunit-putative OS=Leishmania infantum OX=5671 GN=LINF_290006100 PE=4 SV=1	134070881	A4I449_LEIIN	LINJ_29_0120	81 kDa	2	5	0	1	0	0	14	8	1	0	7.66667	3.75648	2	0	12	1	0	0	1	0	26	1	0	0	7.66667
220	Putative calcium motive P-type ATPase OS=Leishmania infantum OX=5671 GN=LINJ_35_2080 PE=3 SV=1	134073394	A4IBA6_LEIIN	LINJ_35_2080	62 kDa	0	0	0	3	0	0	16	12	0	1	0	0	0	0	0	3	0	0	2	1	20	0	7.66667	6.17342	7.66667
221	Uncharacterized protein OS=Leishmania infantum OX=5671 GN=LINJ_06_0950 PE=4 SV=1	134067258	A4HSY4_LEIIN	LINJ_06_0950	78 kDa	0	0	0	3	0	0	3	6	0	1	0	0	3	1	4	0	2.66667	0.881917	1	4	10	0	5	2.64575	7.66667
222	Uncharacterized protein OS=Leishmania infantum OX=5671 GN=LINF_290028700 PE=4 SV=1	146093255	A4I4S0_LEIIN	LINJ_29_2220	53 kDa	0	0	0	3	0	0	7	7	0	1	0	0	2	3	2	0	2.33333	0.333333	2	1	12	0	5	3.51188	7.33333
223	Hypotheticalprotein-conserved OS=Leishmania infantum OX=5671 GN=LINF_070012000 PE=4 SV=1	134067424	A4HTE9_LEIIN	LINJ_07_0710	69 kDa	0	0	0	3	0	0	13	5	4	0	7.33333	2.848	0	0	24	2	0	0	14	0	26	1	0	0	7.33333
224	Hypotheticalprotein-conserved OS=Leishmania infantum OX=5671 GN=LINF_230016400 PE=4 SV=1	134069877	A4I0D6_LEIIN	LINJ_23_1020	51 kDa	0	0	0	3	0	0	0	0	0	3	0	0	3	4	2	0	3	0.57735	1	1	11	0	4.33333	3.33333	7.33333
225	Proteintyrosinephosphatase-putative OS=Leishmania infantum OX=5671 GN=LINF_050007700 PE=4 SV=1	134067070	A4HSE7_LEIIN	LINJ_05_0280	77 kDa	0	0	0	3	0	0	13	5	4	0	7.33333	2.848	0	0	0	3	0	0	1	0	9	1	0	0	7.33333
226	Putative carboxypeptidase OS=Leishmania infantum OX=5671 GN=LINJ_13_0090 PE=4 SV=1	134068126	A4HVE5_LEIIN	LINJ_13_0090	31 kDa	5	13	4	0	7.33333	2.848	0	0	0	3	0	0	0	0	0	3	0	0	0	0	0	3	0	0	7.33333
227	Putative NADP-dependent alcohol dehydrogenase OS=Leishmania infantum OX=5671 GN=LINJ_23_0410 PE=3 SV=1	134069817	A4I076_LEIIN	LINJ_23_0410	64 kDa	9	10	3	0	7.33333	2.18581	0	0	0	3	0	0	0	0	0	3	0	0	0	0	0	3	0	0	7.33333
228	Surfaceantigenprotein2-putative OS=Leishmania infantum OX=5671 GN=LINF_120015000 PE=4 SV=1	339897234	E9AGG7_LEIIN	LINJ.12.0668	15 kDa	0	0	0	3	0	0	0	0	0	3	0	0	0	0	0	3	0	0	6	5	11	0	7.33333	1.85592	7.33333
229	Glucose-6-phosphate isomerase OS=Leishmania infantum OX=5671 GN=pgi PE=3 SV=1	84619575	Q2PDE2_LEIIN	PGI	71 kDa	2	3	0	1	0	0	10	3	0	1	0	0	1	0	1	1	0	0	3	1	17	0	7	5.03322	7
230	Hypotheticalprotein-conserved OS=Leishmania infantum OX=5671 GN=LINF_320027600 PE=4 SV=1	134072272	A4I837_LEIIN	LINJ_32_2280	44 kDa	0	0	0	3	0	0	11	9	1	0	7	3.05505	0	0	0	3	0	0	2	0	11	1	0	0	7
231	Putative calreticulin OS=Leishmania infantum OX=5671 GN=LINJ_31_2670 PE=3 SV=1	146095452	A4I765_LEIIN	LINJ_31_2670	12 kDa	0	0	0	3	0	0	5	9	0	1	0	0	0	2	0	2	0	0	2	4	15	0	7	4.04145	7
232	Putative casein kinase OS=Leishmania infantum OX=5671 GN=LINJ_35_1030 PE=3 SV=1	146100670	A4IAZ8_LEIIN	LINJ_35_1030	45 kDa	5	11	5	0	7	2	0	0	0	3	0	0	0	0	0	3	0	0	0	0	0	3	0	0	7
233	Seryl-tRNAsynthetase-putative OS=Leishmania infantum OX=5671 GN=LINF_110005900 PE=4 SV=1	134067901	A4HUS2_LEIIN	LINJ_11_0100	80 kDa	0	5	0	2	0	0	11	9	1	0	7	3.05505	0	2	6	1	0	0	2	0	4	1	0	0	7
234	Triosephosphate isomerase OS=Leishmania infantum OX=5671 GN=LINJ_24_0870 PE=3 SV=1	134070016	A4I0S4_LEIIN	LINJ_24_0870	58 kDa	0	0	0	3	0	0	11	7	3	0	7	2.3094	0	0	0	3	0	0	0	0	7	2	0	0	7
235	Uncharacterized protein OS=Leishmania infantum OX=5671 GN=LINJ_23_0810 PE=4 SV=1	146087204	A4I0B5_LEIIN	LINJ_23_0810	55 kDa	0	1	0	2	0	0	9	11	1	0	7	3.05505	0	0	0	3	0	0	0	0	7	2	0	0	7
236	Eukaryotictranslationinitiationfactor3subunit7-li keprotein OS=Leishmania infantum OX=5671 GN=LINF_300036000 PE=3 SV=1	134071518	A4I5Y5_LEIIN	LINJ_30_3080	152 kDa	0	0	0	3	0	0	8	6	6	0	6.66667	0.666667	2	0	25	1	0	0	20	0	24	1	0	0	6.66667
237	Inosine-5'-monophosphate dehydrogenase OS=Leishmania infantum OX=5671 GN=LINJ_19_1590 PE=3 SV=1	134069222	A4HYI5_LEIIN	LINJ_19_1590	200 kDa	0	0	0	3	0	0	15	4	1	0	6.66667	4.25572	0	0	0	3	0	0	0	0	24	2	0	0	6.66667
238	Ribosomal protein L37 OS=Leishmania infantum OX=5671 GN=LINF_330028300 PE=3 SV=1	339898987	E9AHN8_LEIIN	LINJ_33_2070	152 kDa	0	0	0	3	0	0	11	3	0	1	0	0	8	2	10	0	6.66667	2.4037	22	0	10	1	0	0	6.66667
239	Uncharacterized protein OS=Leishmania infantum OX=5671 GN=LINJ_25_2520 PE=4 SV=1	321398368	E9AHA1_LEIIN	LINJ_25_2520	24 kDa	0	0	0	3	0	0	7	10	3	0	6.66667	2.02759	0	0	2	2	0	0	3	0	8	1	0	0	6.66667
240	Aldose1-epimerase-putative OS=Leishmania infantum OX=5671 GN=LINF_350014500 PE=4 SV=1	146100690	A4IB03_LEIIN	LINJ_35_1080	287 kDa	0	0	0	3	0	0	11	4	4	0	6.33333	2.33333	0	0	0	3	0	0	1	0	13	1	0	0	6.33333
241	Amastinsurfaceglycoprotein-putative/Pfam:PF07344 OS=Leishmania infantum OX=5671 GN=LINF_290019600 PE=4 SV=1	13516715	E8NHD3_LEIIN	LinJ_29_3000	59 kDa	0	1	0	2	0	0	0	0	0	3	0	0	5	5	3	0	4.33333	0.666667	1	1	4	0	2	1	6.33333
242	Dihydrolipoyl dehydrogenase OS=Leishmania infantum OX=5671 GN=GCVL-2 PE=3 SV=1	134072391	A4I8F6_LEIIN	GCVL-2	97 kDa	0	0	0	3	0	0	13	5	1	0	6.33333	3.52767	0	0	0	3	0	0	0	3	0	2	0	0	6.33333
243	Putative ras-like small GTPases OS=Leishmania infantum OX=5671 GN=LINJ_05_0030 PE=3 SV=1	134067049	A4HSC6_LEIIN	LINJ_05_0030	26 kDa	0	0	0	3	0	0	7	7	1	0	5	2	1	1	2	0	1.33333	0.333333	1	0	4	1	0	0	6.33333
244	Aspartyl-tRNAsynthetase-putative OS=Leishmania infantum OX=5671 GN=LINF_300009700 PE=3 SV=1	146093564	A4I574_LEIIN	LINJ_30_0470	71 kDa	0	0	0	3	0	0	5	7	1	0	4.33333	1.76383	0	0	0	3	0	0	1	1	3	0	1.66667	0.666667	6
245	Fibrillarin OS=Leishmania infantum OX=5671 GN=LINF_360038800 PE=3 SV=1	134074084	A4ID95_LEIIN	LINJ_36_3220	152 kDa	0	1	0	2	0	0	7	4	7	0	6	1	0	0	18	2	0	0	15	0	6	1	0	0	6
246	Hypotheticalprotein-conserved OS=Leishmania infantum OX=5671 GN=LINF_280023400 PE=4 SV=1	146092115	A4I3P8_LEIIN	LINJ_28_1830	38 kDa	0	0	1	2	0	0	11	5	2	0	6	2.64575	1	0	3	1	0	0	3	0	3	1	0	0	6
247	Hypotheticalprotein-conserved OS=Leishmania infantum OX=5671 GN=LINF_290029600 PE=4 SV=1	146093271	A4I4S8_LEIIN	LINJ_29_2300	16 kDa	0	0	0	3	0	0	10	6	2	0	6	2.3094	0	0	1	2	0	0	0	0	18	2	0	0	6
248	Peptidylprolyl isomerase OS=Leishmania infantum OX=5671 GN=LINF_190021700 PE=4 SV=1	146084856	A4HYI1_LEIIN	LINJ_19_1560	75 kDa	0	0	0	3	0	0	5	11	2	0	6	2.64575	0	0	1	2	0	0	2	0	4	1	0	0	6
249	Phosphoglycerate kinase OS=Leishmania infantum OX=5671 GN=PGKB PE=3 SV=1	339898021	E9AGU0_LEIIN	PGKB	241 kDa	0	0	0	3	0	0	10	7	1	0	6	2.64575	1	0	1	1	0	0	3	0	17	1	0	0	6
250	Putative IgE-dependent histamine-releasing factor OS=Leishmania infantum OX=5671 GN=LINJ_24_1560 PE=3 SV=1	134070081	A4I0Y8_LEIIN	LINJ_24_1560	70 kDa	0	0	0	3	0	0	4	6	2	0	4	1.1547	0	2	2	1	0	0	2	1	3	0	2	0.57735	6
251	Sterol14-alpha-demethylase-putative OS=Leishmania infantum OX=5671 GN=LINF_110017200 PE=3 SV=1	282403781	A2TEF2_LEIIN	CYP51	87 kDa	0	0	0	3	0	0	10	7	1	0	6	2.64575	0	0	0	3	0	0	0	0	17	2	0	0	6
252	40SribosomalproteinS27-1-putative OS=Leishmania infantum OX=5671 GN=LINF_180011200 PE=3 SV=1	5073742	A0A381MWU3_LEIIN	LINJ_36_3940	40 kDa	0	0	0	3	0	0	8	6	3	0	5.66667	1.45297	6	0	14	1	0	0	8	0	15	1	0	0	5.66667
253	ADP-ribosylationfactor-putative OS=Leishmania infantum OX=5671 GN=LINF_310036600 PE=3 SV=1	134071968	A4I784_LEIIN	LINJ_31_2890	37 kDa	3	9	5	0	5.66667	1.76383	0	0	0	3	0	0	0	0	0	3	0	0	0	0	0	3	0	0	5.66667
254	p25-alpha-putative OS=Leishmania infantum OX=5671 GN=LINF_340022500 PE=4 SV=1	134072902	A4I9W5_LEIIN	LINJ_34_1630	51 kDa	6	7	4	0	5.66667	0.881917	0	0	0	3	0	0	0	0	0	3	0	0	0	0	0	3	0	0	5.66667
255	Trypanothionesynthetase-putative OS=Leishmania infantum OX=5671 GN=LINF_270025600 PE=4 SV=1	134070788	A4I2Z3_LEIIN	TRYS	19 kDa	0	0	0	3	0	0	7	7	3	0	5.66667	1.33333	0	2	6	1	0	0	6	0	7	1	0	0	5.66667
256	Uncharacterized protein OS=Leishmania infantum OX=5671 GN=LINJ_34_3420 PE=4 SV=1	146099628	A4IAD0_LEIIN	LINJ_34_3420	32 kDa	0	0	0	3	0	0	1	2	0	1	0	0	6	7	4	0	5.66667	0.881917	0	3	14	1	0	0	5.66667
257	AhpC/TSAfamily/Thioredoxin-like-putative/Pfam:PF00578/Pfam:PF13905 OS=Leishmania infantum OX=5671 GN=LINF_140006800 PE=4 SV=1	146081233	A4HVW1_LEIIN	LINJ_14_0190	537 kDa	0	0	0	3	0	0	2	3	1	0	2	0.57735	3	0	4	1	0	0	2	1	7	0	3.33333	1.85592	5.33333
258	Dnaj chaperone-like protein OS=Leishmania infantum OX=5671 GN=LINJ_33_0940 PE=4 SV=1	146097650	A4I8V3_LEIIN	LINJ_33_0940	33 kDa	0	0	0	3	0	0	5	4	1	0	3.33333	1.20185	3	2	1	0	2	0.57735	1	0	12	1	0	0	5.33333
259	Hypotheticalprotein-conserved OS=Leishmania infantum OX=5671 GN=LINF_160010100 PE=4 SV=1	146082542	A4HWU8_LEIIN	LINJ_16_0510	44 kDa	0	0	0	3	0	0	0	0	0	3	0	0	9	4	3	0	5.33333	1.85592	1	0	5	1	0	0	5.33333
260	Proteasomeregulatorynon-ATP-asesubunit9-putative OS=Leishmania infantum OX=5671 GN=LINF_190016600 PE=4 SV=1	146084666	A4HYC9_LEIIN	LINJ_19_1100	59 kDa	0	0	0	3	0	0	8	6	2	0	5.33333	1.76383	1	0	2	1	0	0	1	0	7	1	0	0	5.33333
261	Putative glycyl tRNA synthetase OS=Leishmania infantum OX=5671 GN=LINJ_36_4030 PE=4 SV=1	134074001	A4ID12_LEIIN	LINJ_36_4030	67 kDa	0	0	0	3	0	0	5	7	4	0	5.33333	0.881917	1	0	3	1	0	0	2	0	3	1	0	0	5.33333
262	Uncharacterized protein OS=Leishmania infantum OX=5671 GN=LINJ_34_0010 PE=4 SV=1	146098451	A4I9G9_LEIIN	LINJ_34_0010	77 kDa	0	2	0	2	0	0	8	7	1	0	5.33333	2.18581	0	0	0	3	0	0	0	0	15	2	0	0	5.33333
263	Carboxypeptidase OS=Leishmania infantum OX=5671 GN=LINF_180009500 PE=3 SV=1	134068956	A4HXS0_LEIIN	LINJ_18_0450	81 kDa	0	0	0	3	0	0	3	3	1	0	2.33333	0.666667	0	0	0	3	0	0	1	1	6	0	2.66667	1.66667	5
264	Glucosamine-6-phosphate isomerase OS=Leishmania infantum OX=5671 GN=LINJ_32_3460 PE=3 SV=1	134072386	A4I8F1_LEIIN	LINJ_32_3460	38 kDa	0	0	0	3	0	0	8	6	1	0	5	2.08167	0	0	0	3	0	0	0	0	5	2	0	0	5
265	Nitroreductasefamily-putative/Pfam:PF00881 OS=Leishmania infantum OX=5671 GN=LINF_360068100 PE=4 SV=1	321398804	E9AHY5_LEIIN	LINJ_36_6080	47 kDa	0	0	0	3	0	0	8	6	1	0	5	2.08167	2	1	0	1	0	0	2	0	8	1	0	0	5
266	Protein disulfide-isomerase OS=Leishmania infantum OX=5671 GN=LINF_360081500 PE=3 SV=1	146102742	A4ICD5_LEIIN	PDI-2	25 kDa	0	0	0	3	0	0	6	7	2	0	5	1.52753	0	0	0	3	0	0	0	0	11	2	0	0	5
267	Putative calmodulin OS=Leishmania infantum OX=5671 GN=LINJ_09_0970 PE=4 SV=1	146078484	A4HU13_LEIIN	LINJ_09_0970	22 kDa	0	1	2	1	0	0	2	4	2	0	2.66667	0.666667	0	2	0	2	0	0	3	2	2	0	2.33333	0.333333	5
268	Uncharacterized protein OS=Leishmania infantum OX=5671 GN=LINJ_33_0220 PE=4 SV=1	134072474	A4I8N8_LEIIN	LINJ_33_0220	19 kDa	4	5	1	0	3.33333	1.20185	16	13	0	1	0	0	3	1	1	0	1.66667	0.666667	0	0	20	2	0	0	5
269	ATP-dependentDEAD-boxRNAhelicase-putative OS=Leishmania infantum OX=5671 GN=LINF_350008800 PE=3 SV=1	146100408	A4IAT7_LEIIN	LINJ_35_0370	53 kDa	0	0	0	3	0	0	5	6	3	0	4.66667	0.881917	0	0	3	2	0	0	9	0	10	1	0	0	4.66667
270	Chaperonincontainingt-complexprotein-putative OS=Leishmania infantum OX=5671 GN=LINF_320015700 PE=3 SV=1	146096377	A4I7R7_LEIIN	LINJ_32_1060	64 kDa	0	0	0	3	0	0	8	5	1	0	4.66667	2.02759	0	1	1	1	0	0	1	0	6	1	0	0	4.66667
271	Lysine--tRNA ligase OS=Leishmania infantum OX=5671 GN=LINJ_15_0270 PE=3 SV=1	146081824	A4HWC4_LEIIN	LINJ_15_0270	40 kDa	0	0	0	3	0	0	4	6	4	0	4.66667	0.666667	0	0	1	2	0	0	2	0	0	2	0	0	4.66667
272	Putative proteasome regulatory non-ATPase subunit 6 OS=Leishmania infantum OX=5671 GN=LINJ_02_0340 PE=4 SV=1	146075537	A4HRN4_LEIIN	LINJ_02_0340	23 kDa	1	2	0	1	0	0	14	12	0	1	0	0	3	2	9	0	4.66667	2.18581	4	0	18	1	0	0	4.66667
273	Stress-inducibleproteinSTI1homolog OS=Leishmania infantum OX=5671 GN=LINF_360005700 PE=4 SV=1	146103594	A4ICY0_LEIIN	LINJ_36_0080	40 kDa	4	8	2	0	4.66667	1.76383	0	0	0	3	0	0	0	0	0	3	0	0	0	0	0	3	0	0	4.66667
274	Uncharacterized protein OS=Leishmania infantum OX=5671 GN=LINF_250024200 PE=4 SV=1	134070316	A4I1M3_LEIIN	LINJ_25_1830	71 kDa	0	0	0	3	0	0	3	3	0	1	0	0	1	1	2	0	1.33333	0.333333	1	1	8	0	3.33333	2.33333	4.66667
275	SPFH domain / Band 7 family - putative OS=Leishmania infantum OX=5671 GN=LINJ_19_1280 PE=4 SV=1	146084735	A4HYE7_LEIIN	LINJ_19_1280	42 kDa	0	0	0	3	0	0	6	5	0	1	0	0	0	0	0	3	0	0	1	2	11	0	4.66667	3.1798	4.66667
276	40SribosomalproteinS15-putative OS=Leishmania infantum OX=5671 GN=LINF_220009800 PE=3 SV=1	146086507	A4HZS1_LEIIN	LINJ_22_0310	94 kDa	0	0	0	3	0	0	6	5	2	0	4.33333	1.20185	2	0	7	1	0	0	7	0	9	1	0	0	4.33333
277	Adenylatekinase-putative OS=Leishmania infantum OX=5671 GN=LINF_040014600 PE=3 SV=1	146076472	A4HS93_LEIIN	LINJ_04_0960	47 kDa	0	0	0	3	0	0	6	4	0	1	0	0	1	1	2	0	1.33333	0.333333	3	1	5	0	3	1.1547	4.33333
278	CLN3protein-putative/Pfam:PF02487 OS=Leishmania infantum OX=5671 GN=LINF_060019200 PE=4 SV=1	339896709	A4HT21_LEIIN	LINJ_06_1360	20 kDa	0	2	0	2	0	0	0	0	0	3	0	0	0	0	0	3	0	0	3	2	8	0	4.33333	1.85592	4.33333
279	Glycerol-3-phosphate dehydrogenase [NAD(+)] OS=Leishmania infantum OX=5671 GN=GPD PE=3 SV=1	146079145	A4HUG3_LEIIN	GPD	62 kDa	0	0	0	3	0	0	10	2	1	0	4.33333	2.848	0	0	0	3	0	0	0	0	0	3	0	0	4.33333
280	Kinesin-like protein OS=Leishmania infantum OX=5671 GN=LINJ_19_0250 PE=3 SV=1	146084383	A4HY48_LEIIN	LINJ_19_0250	61 kDa	6	3	4	0	4.33333	0.881917	0	0	0	3	0	0	0	0	0	3	0	0	0	0	0	3	0	0	4.33333
281	Putative T-complex protein 1, beta subunit OS=Leishmania infantum OX=5671 GN=LINJ_27_1150 PE=3 SV=1	146090813	A4I2S6_LEIIN	LINJ_27_1150	75 kDa	0	0	0	3	0	0	7	5	1	0	4.33333	1.76383	0	0	2	2	0	0	0	0	1	2	0	0	4.33333
282	Protein_mkt1_-_putative OS=Leishmania infantum OX=5671 GN=LINJ_30_3480 PE=4 SV=1	134071566	A4I633_LEIIN	LINJ_30_3480	25 kDa	0	0	0	3	0	0	3	7	3	0	4.33333	1.33333	0	0	0	3	0	0	0	0	0	3	0	0	4.33333
283	Zeta-crystallin/NADPH-oxidoreductase-like protein (Fragment) OS=Leishmania infantum OX=5671 PE=4 SV=1	N/A	A1Y2C6_LEIIN	N/A	23 kDa	1	3	0	1	0	0	5	5	3	0	4.33333	0.666667	1	1	0	1	0	0	0	1	6	1	0	0	4.33333
284	Arginyl-tRNAsynthetase-putative OS=Leishmania infantum OX=5671 GN=LINF_270019800 PE=3 SV=1	146090829	A4I2T4_LEIIN	LINJ_27_1230	74 kDa	1	3	0	1	0	0	1	8	3	0	4	2.08167	0	0	0	3	0	0	1	0	2	1	0	0	4
285	Putative calpain-like cysteine peptidase OS=Leishmania infantum OX=5671 GN=LINJ_27_0500 PE=3 SV=1	146090704	A4I2N5_LEIIN	LINJ_27_0500	66 kDa	0	3	0	2	0	0	4	3	0	1	0	0	3	7	2	0	4	1.52753	1	0	6	1	0	0	4
286	RNA-bindingprotein-putative OS=Leishmania infantum OX=5671 GN=LINF_270028100 PE=4 SV=1	134070775	A4I2Y0_LEIIN	LINJ_27_2020	30 kDa	0	0	0	3	0	0	10	1	1	0	4	3	0	0	3	2	0	0	11	0	3	1	0	0	4
287	Biotin/lipoate protein ligase-like protein OS=Leishmania infantum OX=5671 GN=LINJ_31_1070 PE=4 SV=1	146094843	A4I6N1_LEIIN	LINJ_31_1070	48 kDa	0	2	0	2	0	0	3	2	1	0	2	0.57735	0	0	0	3	0	0	2	1	2	0	1.66667	0.333333	3.66667
288	Cysteine synthase OS=Leishmania infantum OX=5671 GN=LINJ_36_3750 PE=4 SV=2	339899352	A4ID39_LEIIN	LINJ_36_3750	60 kDa	0	4	0	2	0	0	4	3	4	0	3.66667	0.333333	0	0	0	3	0	0	1	0	7	1	0	0	3.66667
289	Eukaryotic translation initiation factor 3 subunit I OS=Leishmania infantum OX=5671 GN=LINF_360047700 PE=3 SV=1	134073997	A4ID08_LEIIN	LINJ_36_4070	17 kDa	0	5	0	2	0	0	3	5	3	0	3.66667	0.666667	0	0	5	2	0	0	8	0	6	1	0	0	3.66667
290	Hypotheticalprotein-conserved OS=Leishmania infantum OX=5671 GN=LINF_190010500 PE=4 SV=1	134069115	A4HY78_LEIIN	LINJ_19_0560	94 kDa	0	0	0	3	0	0	1	1	0	1	0	0	7	3	1	0	3.66667	1.76383	0	0	11	2	0	0	3.66667
291	Putative casein kinase II, alpha chain OS=Leishmania infantum OX=5671 GN=LINJ_02_0330 PE=3 SV=1	134066804	A4HRN3_LEIIN	LINJ_02_0330	39 kDa	0	0	0	3	0	0	4	2	5	0	3.66667	0.881917	0	0	0	3	0	0	14	0	2	1	0	0	3.66667
292	Putative proteasome regulatory ATPase subunit 1 OS=Leishmania infantum OX=5671 GN=LINJ_22_0440 PE=3 SV=1	146086546	A4HZT4_LEIIN	LINJ_22_0440	75 kDa	0	0	0	3	0	0	7	5	0	1	0	0	4	1	6	0	3.66667	1.45297	4	0	12	1	0	0	3.66667
293	Putative trypanothione synthetase OS=Leishmania infantum OX=5671 GN=TRYS PE=4 SV=1	134070788	A4I2Z3_LEIIN	TRYS	?	5	5	1	0	3.66667	1.33333	0	0	0	3	0	0	0	0	0	3	0	0	0	0	0	3	0	0	3.66667
294	Zinctransporter3-putative OS=Leishmania infantum OX=5671 GN=LINF_280025700 PE=4 SV=1	321398486	A4I3R9_LEIIN	LINJ_28_2050	135 kDa	0	0	0	3	0	0	0	0	0	3	0	0	3	4	0	1	0	0	2	2	7	0	3.66667	1.66667	3.66667
295	Adenylate cyclase-like protein OS=Leishmania infantum OX=5671 GN=LINJ_28_0090 PE=4 SV=1	134084838	A4I382_LEIIN	LINJ_28_0090	47 kDa	0	0	0	3	0	0	5	6	0	1	0	0	2	5	3	0	3.33333	0.881917	3	0	22	1	0	0	3.33333
296	ADP-ribosylationfactor-like-putative OS=Leishmania infantum OX=5671 GN=LINF_160019600 PE=3 SV=1	146082900	A4HX34_LEIIN	LINJ_16_1450	356 kDa	0	0	0	3	0	0	2	2	0	1	0	0	2	0	3	1	0	0	4	1	5	0	3.33333	1.20185	3.33333
297	Amidinotransferase-putative/Pfam:PF02274 OS=Leishmania infantum OX=5671 GN=LINF_080017500 PE=4 SV=1	339896965	E9AG92_LEIIN	LINJ_08_1220	50 kDa	0	2	0	2	0	0	2	3	2	0	2.33333	0.333333	1	1	1	0	1	0	0	0	0	3	0	0	3.33333
298	CoproporphyrinogenIIIoxidase OS=Leishmania infantum OX=5671 GN=LINF_060018900 PE=3 SV=1	146071844	A4HT18_LEIIN	LINJ_06_1330	26 kDa	0	0	0	3	0	0	0	0	0	3	0	0	0	0	0	3	0	0	2	1	7	0	3.33333	1.85592	3.33333
299	Eukaryotic translation initiation factor 3 subunit E OS=Leishmania infantum OX=5671 GN=LINJ_28_2480 PE=3 SV=1	146092365	A4I3W2_LEIIN	LINJ_28_2480	141 kDa	0	0	0	3	0	0	5	3	2	0	3.33333	0.881917	0	0	4	2	0	0	13	0	10	1	0	0	3.33333
300	Hypotheticalprotein-conserved OS=Leishmania infantum OX=5671 GN=LINF_250022600 PE=4 SV=1	146088984	A4I1K7_LEIIN	LINJ_25_1670	60 kDa	0	0	0	3	0	0	4	3	3	0	3.33333	0.333333	0	0	10	2	0	0	4	0	10	1	0	0	3.33333
301	Methyltransferase OS=Leishmania infantum OX=5671 GN=LINF_360031200 PE=3 SV=1	146104460	A4IDL2_LEIIN	LINJ_36_2510	30 kDa	0	0	0	3	0	0	6	3	1	0	3.33333	1.45297	0	0	1	2	0	0	0	0	5	2	0	0	3.33333
302	Putative c2 domain protein OS=Leishmania infantum OX=5671 GN=LINJ_31_0810 PE=4 SV=1	134071706	A4I6H2_LEIIN	LINJ_31_0810	171 kDa	0	0	0	3	0	0	0	0	0	3	0	0	0	0	0	3	0	0	1	1	8	0	3.33333	2.33333	3.33333
303	Rab GDP dissociation inhibitor OS=Leishmania infantum OX=5671 GN=LINF_290029300 PE=3 SV=1	146093265	A4I4S5_LEIIN	LINJ_29_2270	25 kDa	0	0	0	3	0	0	4	5	1	0	3.33333	1.20185	2	0	2	1	0	0	1	0	5	1	0	0	3.33333
304	Domain of unknown function (DUF1935) - putative OS=Leishmania infantum OX=5671 GN=LINF_200017900 PE=4 SV=1	146085403	A4HYX0_LEIIN	LINJ_20_1310	122 kDa	0	0	0	3	0	0	10	6	0	1	0	0	4	2	4	0	3.33333	0.666667	7	0	11	1	0	0	3.33333
305	Uncharacterized protein OS=Leishmania infantum OX=5671 GN=LINJ_36_5330 PE=4 SV=1	146104738	A4IDT2_LEIIN	LINJ_36_5330	529 kDa	0	0	0	3	0	0	2	5	3	0	3.33333	0.881917	0	0	1	2	0	0	7	0	1	1	0	0	3.33333
306	Vacuolarproteinsorting-associatedprotein4 OS=Leishmania infantum OX=5671 GN=LINF_290032800 PE=3 SV=1	146093343	A4I4W4_LEIIN	VPS4	20 kDa	0	0	0	3	0	0	1	2	0	1	0	0	2	0	2	1	0	0	2	2	6	0	3.33333	1.33333	3.33333
307	Hypotheticalprotein-conserved OS=Leishmania infantum OX=5671 GN=LINF_210013300 PE=4 SV=1	134069486	A4HZ76_LEIIN	LINJ_21_0830	63 kDa	0	0	0	3	0	0	4	0	0	2	0	0	3	2	4	0	3	0.57735	5	0	4	1	0	0	3
308	Malate dehydrogenase OS=Leishmania infantum OX=5671 GN=cMDH PE=3 SV=1	146092585	A4I421_LEIIN	CMDH	86 kDa	0	0	0	3	0	0	2	3	0	1	0	0	3	4	2	0	3	0.57735	0	0	4	2	0	0	3
309	Peptidyl-prolyl cis-trans isomerase OS=Leishmania infantum OX=5671 GN=LINF_060006300 PE=3 SV=1	134067177	A4HSQ3_LEIIN	CYP2	48 kDa	0	0	0	3	0	0	3	5	1	0	3	1.1547	0	0	0	3	0	0	0	0	3	2	0	0	3
310	Plasma-membranecholinetransporter-putative/Pfam:PF04515 OS=Leishmania infantum OX=5671 GN=LINF_360029200 PE=3 SV=1	146104400	A4IDJ5_LEIIN	LINJ_36_2340	85 kDa	0	0	0	3	0	0	1	2	0	1	0	0	0	0	0	3	0	0	3	2	4	0	3	0.57735	3
311	Pteridinetransporter(Truncated)-putative OS=Leishmania infantum OX=5671 GN=LINF_100009000 PE=4 SV=1	146079088	A4HUE6_LEIIN	LINJ_10_0380	37 kDa	0	0	0	3	0	0	3	3	0	1	0	0	1	1	0	1	0	0	1	3	5	0	3	1.1547	3
312	Putative ef-hand protein 5 OS=Leishmania infantum OX=5671 GN=LINJ_09_0960 PE=4 SV=1	146078479	A4HU12_LEIIN	LINJ_09_0960	36 kDa	0	0	0	3	0	0	4	0	0	2	0	0	0	0	0	3	0	0	1	1	7	0	3	2	3
313	Putative universal minicircle sequence binding protein OS=Leishmania infantum OX=5671 GN=UMSBP1 PE=4 SV=1	134074120	A4IDD1_LEIIN	UMSBP1	34 kDa	0	0	0	3	0	0	0	0	0	3	0	0	0	1	1	1	0	0	3	3	3	0	3	0	3
314	DEAD/DEAH box helicase /Type III restriction enzyme res subunit - putative OS=Leishmania infantum OX=5671 GN=LINJ_03_0670 PE=4 SV=1	146075891	A4HRV7_LEIIN	LINJ_03_0670	57 kDa	0	0	0	3	0	0	4	4	1	0	3	1	0	0	1	2	0	0	7	0	1	1	0	0	3
315	Fibrillarin-putative OS=Leishmania infantum OX=5671 GN=LINF_190005800 PE=3 SV=1	321399312	E9AGR2_LEIIN	LINJ_19_0090	22 kDa	0	0	0	3	0	0	3	2	3	0	2.66667	0.333333	0	0	16	2	0	0	5	0	6	1	0	0	2.66667
316	Glycogensynthasekinase3-putative OS=Leishmania infantum OX=5671 GN=LINF_180007700 PE=4 SV=1	134068939	A4HXQ3_LEIIN	GSK3	458 kDa	0	2	0	2	0	0	4	3	1	0	2.66667	0.881917	0	0	3	2	0	0	1	0	3	1	0	0	2.66667
317	Hydrophilicacylatedsurfaceproteina OS=Leishmania infantum OX=5671 GN=LINF_230018600 PE=4 SV=1	134069893	A4I0F2_LEIIN	HASPA1	151 kDa	1	5	2	0	2.66667	1.20185	0	0	0	3	0	0	0	0	0	3	0	0	0	0	0	3	0	0	2.66667
318	Putative aminopeptidase OS=Leishmania infantum OX=5671 GN=LINJ_11_0640 PE=4 SV=1	146079795	A4HUX3_LEIIN	LINJ_11_0640	34 kDa	0	2	0	2	0	0	1	5	2	0	2.66667	1.20185	0	0	0	3	0	0	0	2	0	2	0	0	2.66667
319	Putative kinesin OS=Leishmania infantum OX=5671 GN=LINJ_16_1550 PE=3 SV=2	321399267	A4HX43_LEIIN	LINJ_16_1550	47 kDa	1	3	0	1	0	0	3	5	0	1	0	0	2	1	5	0	2.66667	1.20185	1	0	5	1	0	0	2.66667
320	Putative nucleolar protein OS=Leishmania infantum OX=5671 GN=LINJ_10_0210 PE=4 SV=1	146079027	A4HUC9_LEIIN	LINJ_10_0210	62 kDa	0	0	0	3	0	0	3	3	2	0	2.66667	0.333333	0	0	8	2	0	0	9	0	1	1	0	0	2.66667
321	Putative serine/threonine-protein kinase OS=Leishmania infantum OX=5671 GN=LINJ_29_2680 PE=4 SV=1	134071152	A4I4X0_LEIIN	LINJ_29_2680	15 kDa	0	0	0	3	0	0	2	4	2	0	2.66667	0.666667	0	0	1	2	0	0	2	0	1	1	0	0	2.66667
322	Uncharacterized protein OS=Leishmania infantum OX=5671 GN=LINJ_25_2100 PE=4 SV=1	134070343	A4I1Q0_LEIIN	LINJ_25_2100	32 kDa	1	6	1	0	2.66667	1.66667	7	6	0	1	0	0	0	0	0	3	0	0	0	0	14	2	0	0	2.66667
323	SAC3/GANP/Nin1/mts3/eIF-3 p25 family /COP9 signalosome - subunit CSN8 - putative OS=Leishmania infantum OX=5671 GN=LINJ_32_2330 PE=4 SV=1	134072276	A4I841_LEIIN	LINJ_32_2330	16 kDa	0	0	0	3	0	0	1	2	5	0	2.66667	1.20185	0	0	12	2	0	0	8	0	7	1	0	0	2.66667
324	14-3-3 protein-like protein OS=Leishmania infantum OX=5671 GN=LINJ_36_3360 PE=3 SV=1	134074098	A4IDA9_LEIIN	LINJ_36_3360	56 kDa	2	3	2	0	2.33333	0.333333	0	0	0	3	0	0	0	0	0	3	0	0	1	0	0	2	0	0	2.33333
325	Amastinsurfaceglycoprotein-putative/Pfam:PF07344 OS=Leishmania infantum OX=5671 GN=LINF_140010200 PE=4 SV=1	134068322	A4HVZ0_LEIIN	LINJ_14_0490	174 kDa	0	0	0	3	0	0	2	3	0	1	0	0	0	0	0	3	0	0	2	2	3	0	2.33333	0.333333	2.33333
326	Aminopeptidase OS=Leishmania infantum OX=5671 GN=LINF_290030100 PE=3 SV=1	146093281	A4I4T3_LEIIN	LINJ_29_2350	46 kDa	0	0	0	3	0	0	2	3	2	0	2.33333	0.333333	1	1	0	1	0	0	3	0	3	1	0	0	2.33333
327	BT1family/MFS/sugartransportprotein-putative/Pfam:PF03092/Pfam:PF13347 OS=Leishmania infantum OX=5671 GN=LINF_310005300 PE=4 SV=1	321398554	E9AHK6_LEIIN	LINJ_31_0050	19 kDa	0	0	0	3	0	0	0	0	0	3	0	0	0	0	0	3	0	0	1	1	5	0	2.33333	1.33333	2.33333
328	Cysteine protease OS=Leishmania infantum OX=5671 GN=ATG4.1 PE=3 SV=1	134072442	A4I8K7_LEIIN	ATG4.1	28 kDa	1	0	0	2	0	0	15	4	0	1	0	0	2	1	4	0	2.33333	0.881917	2	0	7	1	0	0	2.33333
329	Delta-1-pyrroline-5-carboxylatedehydrogenase-putative OS=Leishmania infantum OX=5671 GN=LINF_030006800 PE=3 SV=1	146075787	A4HRT1_LEIIN	LINJ_03_0190	68 kDa	0	1	0	2	0	0	20	10	0	1	0	0	0	0	1	2	0	0	1	3	3	0	2.33333	0.666667	2.33333
330	Haloaciddehalogenase-likehydrolase-putative/Pfam:PF13419 OS=Leishmania infantum OX=5671 GN=LINF_360069000 PE=4 SV=1	134074343	A4IE04_LEIIN	LINJ_36_6170	75 kDa	0	0	0	3	0	0	1	5	1	0	2.33333	1.33333	0	0	0	3	0	0	1	0	3	1	0	0	2.33333
331	HEATrepeats/HEATrepeat-putative/Pfam:PF13646/Pfam:PF02985 OS=Leishmania infantum OX=5671 GN=LINF_180011900 PE=4 SV=1	134068978	A4HXU2_LEIIN	LINJ_18_0670	34 kDa	0	0	0	3	0	0	3	3	1	0	2.33333	0.666667	0	0	0	3	0	0	1	0	5	1	0	0	2.33333
332	SmallGTP-bindingproteinRab28-putative OS=Leishmania infantum OX=5671 GN=LINF_300022000 PE=4 SV=1	146093812	A4I5J8_LEIIN	LINJ_30_1710	59 kDa	0	0	0	3	0	0	1	0	0	2	0	0	4	2	1	0	2.33333	0.881917	1	0	8	1	0	0	2.33333
333	TranslationinitiationfactorEIF-2Bgammasubunit-putative OS=Leishmania infantum OX=5671 GN=LINF_090018100 PE=4 SV=1	134067656	A4HU29_LEIIN	LINJ_09_1130	79 kDa	0	0	0	3	0	0	1	4	2	0	2.33333	0.881917	0	1	2	1	0	0	1	0	4	1	0	0	2.33333
334	AminopeptidaseP-putative OS=Leishmania infantum OX=5671 GN=LINF_350028800 PE=3 SV=1	134073415	A4IBC7_LEIIN	LINJ_35_2400	87 kDa	0	2	0	2	0	0	2	3	1	0	2	0.57735	0	0	0	3	0	0	0	0	5	2	0	0	2
335	CysteinepeptidaseB(CPB) OS=Leishmania infantum OX=5671 GN=LINF_080015100 PE=3 SV=1	17384031	Q7K8Z6_LEIIN	LINJ_08_0960	49 kDa	0	0	0	3	0	0	3	2	1	0	2	0.57735	0	0	0	3	0	0	0	5	1	1	0	0	2
336	Glucose-6-phosphate 1-epimerase OS=Leishmania infantum OX=5671 GN=LINJ_34_3160 PE=3 SV=1	134073041	A4IAA4_LEIIN	LINJ_34_3160	56 kDa	0	0	0	3	0	0	4	1	1	0	2	1	0	0	0	3	0	0	0	0	0	3	0	0	2
337	Kinesin-putative OS=Leishmania infantum OX=5671 GN=LINF_350026000 PE=3 SV=1	134073395	A4IBA7_LEIIN	LINJ_35_2090	?	0	0	0	3	0	0	3	2	1	0	2	0.57735	0	1	1	1	0	0	1	0	4	1	0	0	2
338	RibosomalproteinL38-putative OS=Leishmania infantum OX=5671 GN=LINF_030007300 PE=3 SV=1	134066858	A4HRT6_LEIIN	LINJ_03_0240	13 kDa	0	0	0	3	0	0	2	2	2	0	2	0	8	0	8	1	0	0	8	0	7	1	0	0	2
339	Protein of unknown function (DUF2946) OS=Leishmania infantum OX=5671 GN=LINF_010005000 PE=4 SV=1	146074816	A4HRC3_LEIIN	LINJ_01_0010	56 kDa	0	0	0	3	0	0	1	0	0	2	0	0	2	2	2	0	2	0	1	0	6	1	0	0	2
340	Cyclic nucleotide-binding domain containing protein - putative OS=Leishmania infantum OX=5671 GN=LINJ_15_1170 PE=4 SV=1	339897741	E9AGL9_LEIIN	LINJ_15_1170	33 kDa	0	0	0	3	0	0	3	2	1	0	2	0.57735	0	0	0	3	0	0	0	0	0	3	0	0	2
341	60S acidic ribosomal protein P0 OS=Leishmania infantum OX=5671 GN=LINF_270020500 PE=3 SV=1	146090844	A4I2U1_LEIIN	LINJ_27_1300	20 kDa	0	0	0	3	0	0	1	3	1	0	1.66667	0.666667	0	0	1	2	0	0	3	0	0	2	0	0	1.66667
342	Hypotheticalprotein-conserved OS=Leishmania infantum OX=5671 GN=LINF_260020000 PE=4 SV=1	146089864	A4I284_LEIIN	LINJ_26_1480	74 kDa	1	2	2	0	1.66667	0.333333	2	2	0	1	0	0	0	0	1	2	0	0	1	0	3	1	0	0	1.66667
343	Hypoxanthine phosphoribosyltransferase OS=Leishmania infantum OX=5671 GN=LINF_210014900 PE=3 SV=1	339898075	E9AGU6_LEIIN	HGPRT	45 kDa	0	0	0	3	0	0	3	1	1	0	1.66667	0.666667	0	0	0	3	0	0	0	0	5	2	0	0	1.66667
344	N-acetyltransferasesubunitNat1-putative OS=Leishmania infantum OX=5671 GN=LINF_360019100 PE=4 SV=1	146103044	A4ICK2_LEIIN	LINJ_36_1390	17 kDa	0	0	0	3	0	0	2	1	2	0	1.66667	0.333333	0	0	1	2	0	0	5	0	0	2	0	0	1.66667
345	Pentamidineresistanceprotein1 OS=Leishmania infantum OX=5671 GN=LINF_230007800 PE=4 SV=1	146087038	A4I065_LEIIN	MRPA	109 kDa	1	1	3	0	1.66667	0.666667	0	2	0	2	0	0	0	0	3	2	0	0	0	0	0	3	0	0	1.66667
346	Phosphodiesterase OS=Leishmania infantum OX=5671 GN=LINF_290032100 PE=3 SV=1	134071140	A4I4V8_LEIIN	LINJ_29_2550	12 kDa	0	0	0	3	0	0	2	2	0	1	0	0	2	2	1	0	1.66667	0.333333	1	0	10	1	0	0	1.66667
347	Acetyl-CoAcarboxylase-putative OS=Leishmania infantum OX=5671 GN=LINF_310038500 PE=4 SV=1	134071986	A4I7A2_LEIIN	LINJ_31_3080	76 kDa	0	0	0	3	0	0	2	1	1	0	1.33333	0.333333	0	0	5	2	0	0	7	0	13	1	0	0	1.33333
348	Aspartateaminotransferase-putative OS=Leishmania infantum OX=5671 GN=LINF_350012900 PE=4 SV=1	84619607	Q2PD92_LEIIN	asat	68 kDa	0	0	0	3	0	0	1	2	1	0	1.33333	0.333333	0	0	0	3	0	0	0	0	1	2	0	0	1.33333
349	Putative casein kinase I OS=Leishmania infantum OX=5671 GN=LINJ_25_1640 PE=4 SV=1	146088972	A4I1K4_LEIIN	LINJ_25_1640	42 kDa	1	2	0	1	0	0	4	2	0	1	0	0	2	1	1	0	1.33333	0.333333	0	0	7	2	0	0	1.33333
350	Putative cysteine peptidase, Clan CA, family C2 OS=Leishmania infantum OX=5671 GN=LINJ_27_2520 PE=3 SV=1	339898587	E9AHC1_LEIIN	LINJ_27_2520	56 kDa	0	0	0	3	0	0	0	0	0	3	0	0	1	0	0	2	0	0	1	1	2	0	1.33333	0.333333	1.33333
351	Putative N-acyl-L-amino acid amidohydrolase OS=Leishmania infantum OX=5671 GN=LINJ_31_1130 PE=4 SV=1	134071771	A4I6N7_LEIIN	LINJ_31_1130	81 kDa	0	0	0	3	0	0	0	1	0	2	0	0	2	1	1	0	1.33333	0.333333	0	0	3	2	0	0	1.33333
352	Ras-likesmallGTPases-putative OS=Leishmania infantum OX=5671 GN=LINF_310014400 PE=4 SV=1	134071714	A4I6I0_LEIIN	LINJ_31_0890	57 kDa	0	3	1	1	0	0	2	1	1	0	1.33333	0.333333	0	0	0	3	0	0	0	5	11	1	0	0	1.33333
353	GMP-PDE-deltasubunit-putative/Pfam:PF05351 OS=Leishmania infantum OX=5671 GN=LINF_270027100 PE=4 SV=1	134070802	A4I307_LEIIN	LINJ_27_1920	87 kDa	0	0	0	3	0	0	1	1	1	0	1	0	0	0	1	2	0	0	2	0	2	1	0	0	1
354	Hypotheticalprotein-conserved OS=Leishmania infantum OX=5671 GN=LINF_200006400 PE=4 SV=1	339898023	A4HYK5_LEIIN	LINJ_20_0160	56 kDa	0	2	0	2	0	0	3	0	0	2	0	0	1	1	1	0	1	0	0	0	3	2	0	0	1
355	Uncharacterized protein OS=Leishmania infantum OX=5671 GN=LINJ_32_2610 PE=4 SV=1		A4I868_LEIIN		23 kDa	0	0	0	3	0	0	0	4	6	1	0	0	1	2	1	0	1.33333	0.333333	0	0	0	3	0	0	1.33333
356	Hypotheticalprotein-conserved OS=Leishmania infantum OX=5671 GN=LINF_280036500 PE=4 SV=1		A4I418_LEIIN		287 kDa	0	0	0	3	0	0	2	3	1	0	2	0.57735	0	0	0	3	0	0	2	0	0	2	0	0	2
357	3-methylcrotonoyl-CoAcarboxylasebetasubunit-putative OS=Leishmania infantum OX=5671 GN=LINF_110011600 PE=4 SV=1		A4HUX0_LEIIN		28 kDa	0	0	0	3	0	0	11	13	19	0	14.3333	2.4037	6	1	6	0	4.33333	1.66667	9	3	8	0	6.66667	1.85592	25.3333
	PROTEINS NOT ANALYZED IN THIS PAPER
#	PROTEINS NOT PRESENT IN 3 REPLICATES (549)	ACCESSION NUMBER GI	UNIPROT ACESSION NUMBER	GENE ID	MW	AmB1	AmB2	AmB3	No. of 0	only if in the 3 samples of the triplicate		MF1	MF2	MF3	No. of 0	only if in the 3 samples of the triplicate		Sb1	Sb2	Sb3	No. of 0	only if in the 3 samples of the triplicate		WT1	WT2	WT3	No. of 0	only if in the 3 samples of the triplicate
358	14-3-3protein1-putative OS=Leishmania infantum OX=5671 GN=LINF_360040400 PE=3 SV=1		A0A2K4Z8A5_LEIIN		36 kDa	0	0	0	3	0	0	3	4	0	1	0	0	1	0	1	1	0	0	0	1	4	1	0	0	0	6
359	14-3-3protein2-putative OS=Leishmania infantum OX=5671 GN=LINF_110008400 PE=3 SV=1		A0A2K4YNI4_LEIIN		27 kDa	0	3	1	1	0	0	0	0	0	3	0	0	0	0	0	3	0	0	0	0	0	3	0	0	0	10
360	19Sproteasomenon-atpasesubunit8 OS=Leishmania infantum OX=5671 GN=LINF_320009000 PE=4 SV=1		A0A2K4Z275_LEIIN		172 kDa	0	0	0	3	0	0	4	3	0	1	0	0	0	0	1	2	0	0	0	0	5	2	0	0	0	8
361	1-alkyl-2-acetylglycerophosphocholine esterase OS=Leishmania infantum OX=5671 GN=LINF_350035500 PE=4 SV=1		A0A2K4Z6K5_LEIIN		54 kDa	0	0	0	3	0	0	0	1	0	2	0	0	0	0	0	3	0	0	0	0	2	2	0	0	0	10
362	26Sproteaseregulatorysubunit-putative OS=Leishmania infantum OX=5671 GN=LINF_030010200 PE=3 SV=1		A0A2K4YKE9_LEIIN		36 kDa	0	0	0	3	0	0	0	0	0	3	0	0	0	0	0	3	0	0	0	0	0	3	0	0	0	12
363	3-2-trans-enoyl-CoAisomerase-mitochondrialprecursor-putative OS=Leishmania infantum OX=5671 GN=LINF_310030700 PE=3 SV=1		A0A2K4Z1S2_LEIIN (+1)		29 kDa	0	0	0	3	0	0	2	0	0	2	0	0	0	0	0	3	0	0	0	0	0	3	0	0	0	11
364	3-hydroxyisobutyryl-CoA hydrolase, mitochondrial OS=Leishmania infantum OX=5671 GN=LINJ_32_3820 PE=3 SV=1		A4I8I5_LEIIN		29 kDa	0	0	0	3	0	0	0	0	0	3	0	0	0	0	0	3	0	0	0	0	4	2	0	0	0	11
365	3-ketoacyl-CoAthiolase-likeprotein-putative OS=Leishmania infantum OX=5671 GN=LINF_310023800 PE=3 SV=1		A0A2K4Z1L0_LEIIN (+1)		133 kDa	0	0	0	3	0	0	4	0	0	2	0	0	0	0	0	3	0	0	0	0	1	2	0	0	0	10
366	3-ketoacyl-CoAthiolase-putative OS=Leishmania infantum OX=5671 GN=LINF_230014600 PE=3 SV=1		A0A2K4YUM0_LEIIN		31 kDa	0	0	0	3	0	0	9	5	0	1	0	0	0	0	0	3	0	0	0	0	0	3	0	0	0	10
367	3'-nucleotidase/nucleaseprecursor-putative OS=Leishmania infantum OX=5671 GN=LINF_310031300 PE=4 SV=1		A0A2K4Z1T3_LEIIN		79 kDa	0	0	0	3	0	0	2	0	0	2	0	0	0	0	0	3	0	0	0	0	0	3	0	0	0	11
368	40S ribosomal protein S12 OS=Leishmania infantum OX=5671 GN=LINF_130010600 PE=3 SV=1		A0A2K4YPD6_LEIIN		50 kDa	0	4	0	2	0	0	5	3	0	1	0	0	0	0	4	2	0	0	5	0	7	1	0	0	0	6
369	40SribosomalproteinS3-putative OS=Leishmania infantum OX=5671 GN=LINF_150017600 PE=4 SV=1		A0A2K4Z3N0_LEIIN		89 kDa	0	27	4	1	0	0	0	0	0	3	0	0	0	0	0	3	0	0	0	0	0	3	0	0	0	10
370	5-histidylcysteinesulfoxidesynthase-putative OS=Leishmania infantum OX=5671 GN=LINF_290015200 PE=4 SV=1		A0A2K4YZB3_LEIIN		32 kDa	0	0	0	3	0	0	2	1	0	1	0	0	0	0	0	3	0	0	0	0	3	2	0	0	0	9
371	60S ribosomal export protein NMD3 OS=Leishmania infantum OX=5671 GN=LINF_260014600 PE=3 SV=1		A0A2K4YWQ4_LEIIN		16 kDa	0	0	0	3	0	0	0	0	0	3	0	0	0	0	11	2	0	0	0	0	0	3	0	0	0	11
372	6-phosphogluconate dehydrogenase, decarboxylating OS=Leishmania infantum OX=5671 GN=gnd PE=3 SV=1		Q18L52_LEIIN		74 kDa	2	3	0	1	0	0	6	3	0	1	0	0	0	0	0	3	0	0	2	0	11	1	0	0	0	6
373	6-phosphogluconolactonase OS=Leishmania infantum OX=5671 GN=LINF_260032900 PE=4 SV=1		A0A2K4YXA1_LEIIN		?	0	0	0	3	0	0	1	2	0	1	0	0	0	0	1	2	0	0	0	0	0	3	0	0	0	9
374	ABCtransportsystemATP-bindingprotein-putative OS=Leishmania infantum OX=5671 GN=LINF_190012900 PE=4 SV=1		A0A2K4YSD7_LEIIN		15 kDa	0	0	0	3	0	0	3	0	0	2	0	0	0	0	1	2	0	0	0	0	7	2	0	0	0	9
375	Acetylornithine deacetylase-like protein OS=Leishmania infantum OX=5671 GN=LINJ_07_0430 PE=4 SV=1		A4HT45_LEIIN		9 kDa	0	0	0	3	0	0	3	1	0	1	0	0	0	0	0	3	0	0	0	0	2	2	0	0	0	9
376	Acetyltransferase-like protein OS=Leishmania infantum OX=5671 GN=LINJ_36_2890 PE=4 SV=1		A4ICI2_LEIIN		145 kDa	0	0	0	3	0	0	1	0	0	2	0	0	0	0	1	2	0	0	1	0	3	1	0	0	0	8
377	ActivatorofHsp90ATPase-N-terminal/ActivatorofHsp9 0ATPasehomolog1-likeprotein-putative/Pfam:PF09229/Pfam:PF08327 OS=Leishmania infantum OX=5671 GN=LINF_180007100 PE=4 SV=1		A0A2K4YRQ0_LEIIN		54 kDa	0	0	0	3	0	0	0	3	0	2	0	0	0	0	0	3	0	0	0	0	0	3	0	0	0	11
378	Adenosinekinase-putative OS=Leishmania infantum OX=5671 GN=LINF_300014400 PE=4 SV=1		A0A2K4Z0D7_LEIIN		61 kDa	0	5	0	2	0	0	13	8	0	1	0	0	1	0	4	1	0	0	4	0	10	1	0	0	0	5
379	Adenylatekinase-putative OS=Leishmania infantum OX=5671 GN=LINF_210020600 PE=3 SV=1		A0A2K4YTL3_LEIIN		16 kDa	2	4	0	1	0	0	6	7	0	1	0	0	1	0	3	1	0	0	4	0	16	1	0	0	0	4
380	ADF/Cofilin OS=Leishmania infantum OX=5671 GN=LINF_290010100 PE=3 SV=1		A0A2K4YZ63_LEIIN		59 kDa	3	0	2	1	0	0	2	2	0	1	0	0	1	0	4	1	0	0	0	0	3	2	0	0	0	5
381	ADP/ATP mitochondrial carrier-like protein OS=Leishmania infantum OX=5671 GN=LINJ_14_1050 PE=3 SV=1		A4HW41_LEIIN		81 kDa	0	0	0	3	0	0	3	3	0	1	0	0	0	0	0	3	0	0	0	0	0	3	0	0	0	10
382	Aldose1-epimerase-putative OS=Leishmania infantum OX=5671 GN=LINF_350014400 PE=4 SV=1		A0A2K4Z647_LEIIN		544 kDa	0	0	0	3	0	0	7	1	0	1	0	0	0	0	0	3	0	0	0	0	0	3	0	0	0	10
383	Amastin-likeprotein OS=Leishmania infantum OX=5671 GN=LINF_340016000 PE=4 SV=1		A0A2K4Z4P2_LEIIN		67 kDa	0	0	0	3	0	0	5	2	0	1	0	0	0	0	0	3	0	0	0	0	2	2	0	0	0	9
384	Amidohydrolase-putative OS=Leishmania infantum OX=5671 GN=LINF_300019400 PE=4 SV=1		A0A2K4Z0I9_LEIIN		53 kDa	2	5	0	1	0	0	0	1	0	2	0	0	0	1	0	2	0	0	0	0	3	2	0	0	0	7
385	Aminoacidtransporter19-putative OS=Leishmania infantum OX=5671 GN=LINF_070018400 PE=4 SV=1		A0A2K4YM37_LEIIN		69 kDa	0	0	0	3	0	0	0	0	0	3	0	0	0	0	0	3	0	0	0	0	0	3	0	0	0	12
386	Ankyrinrepeats(3copies)/Ankyrinrepeats(Manycopies )/Ankyrinrepeat-putative/Pfam:PF12796/Pfam:PF13637/Pfam:PF1 3606/Pfam:PF00023 OS=Leishmania infantum OX=5671 GN=LINF_290016900 PE=4 SV=1		A0A2K4YZD4_LEIIN		51 kDa	0	0	0	3	0	0	2	2	0	1	0	0	0	0	2	2	0	0	0	0	4	2	0	0	0	8
387	Argininosuccinatesynthase-putative OS=Leishmania infantum OX=5671 GN=LINF_230007900 PE=3 SV=1		A0A2K4YUF8_LEIIN		126 kDa	0	0	0	3	0	0	0	0	0	3	0	0	2	0	6	1	0	0	0	0	0	3	0	0	0	10
388	Asparaginyl-tRNAsynthetase-putative OS=Leishmania infantum OX=5671 GN=LINF_340028800 PE=4 SV=1		A0A2K4Z507_LEIIN (+1)		31 kDa	0	0	0	3	0	0	7	8	0	1	0	0	0	1	1	1	0	0	1	0	3	1	0	0	0	6
389	AssociatedkinaseofTb14-3-3-putative OS=Leishmania infantum OX=5671 GN=LINF_190006200 PE=4 SV=1		A0A2K4YS66_LEIIN		24 kDa	0	0	0	3	0	0	0	0	0	3	0	0	0	0	0	3	0	0	2	0	2	1	0	0	0	10
390	ATP-binding cassette protein subfamily A, member 10 OS=Leishmania infantum OX=5671 GN=ABCA10 PE=4 SV=1		A4I4B4_LEIIN		31 kDa	0	0	0	3	0	0	3	5	0	1	0	0	0	0	0	3	0	0	0	0	1	2	0	0	0	9
391	ATP-binding cassette protein subfamily A, member 2 OS=Leishmania infantum OX=5671 GN=putative ABCA2 PE=4 SV=1		A4HV29_LEIIN		52 kDa	0	0	0	3	0	0	0	2	0	2	0	0	0	0	0	3	0	0	0	0	1	2	0	0	0	10
392	ATP-binding cassette protein subfamily A, member 5 OS=Leishmania infantum OX=5671 GN=putative ABCA5 PE=4 SV=2		A4HV33_LEIIN		55 kDa	0	0	0	3	0	0	0	0	0	3	0	0	0	0	0	3	0	0	0	0	0	3	0	0	0	12
393	ATP-binding cassette protein subfamily B, member 1 OS=Leishmania infantum OX=5671 GN=putative ABCB1 PE=4 SV=1		A4I194_LEIIN		61 kDa	0	0	0	3	0	0	2	0	0	2	0	0	0	0	0	3	0	0	0	0	2	2	0	0	0	10
394	ATP-binding cassette protein subfamily G, member 5 OS=Leishmania infantum OX=5671 GN=putative ABCG5 PE=4 SV=1		A4I078_LEIIN		42 kDa	0	0	0	3	0	0	7	12	0	1	0	0	0	0	0	3	0	0	0	0	2	2	0	0	0	9
395	ATP-bindingcassetteproteinsubfamilyG-member1-putative OS=Leishmania infantum OX=5671 GN=LINF_060005900 PE=4 SV=1		A0A2K4YL98_LEIIN (+1)		70 kDa	0	2	0	2	0	0	9	5	0	1	0	0	0	0	0	3	0	0	0	1	2	1	0	0	0	7
396	ATP-bindingcassettesubfamilyA-member1-putative OS=Leishmania infantum OX=5671 GN=LINF_270016000 PE=4 SV=1		A0A2K4YXK0_LEIIN		22 kDa	0	0	0	3	0	0	15	20	0	1	0	0	0	0	0	3	0	0	1	0	11	1	0	0	0	8
397	ATP-bindingcassettesubfamilyA-member1-putative OS=Leishmania infantum OX=5671 GN=LINF_270016100 PE=4 SV=1		A0A2K4YXK6_LEIIN		52 kDa	5	7	0	1	0	0	14	19	0	1	0	0	0	0	0	3	0	0	1	0	12	1	0	0	0	6
398	ATP-dependentDEAD/HRNAhelicase-putative OS=Leishmania infantum OX=5671 GN=LINF_070008800 PE=4 SV=1		A0A2K4YLR6_LEIIN		10 kDa	0	0	0	3	0	0	7	1	0	1	0	0	3	0	12	1	0	0	11	0	18	1	0	0	0	6
399	ATP-dependentRNAhelicase-putative OS=Leishmania infantum OX=5671 GN=LINF_150006200 PE=4 SV=1		A0A2K4YQ53_LEIIN		21 kDa	0	0	0	3	0	0	0	0	0	3	0	0	1	0	0	2	0	0	5	0	0	2	0	0	0	10
400	ATP-dependentRNAhelicase-putative OS=Leishmania infantum OX=5671 GN=LINF_280018900 PE=3 SV=1		A0A2K4YYJ7_LEIIN		28 kDa	0	0	0	3	0	0	0	0	0	3	0	0	0	0	2	2	0	0	3	0	0	2	0	0	0	10
401	ATP-dependentRNAhelicase-putative OS=Leishmania infantum OX=5671 GN=LINF_300038200 PE=4 SV=1		A0A2K4Z0W4_LEIIN-DECOY		291 kDa	0	0	0	3	0	0	0	0	0	3	0	0	1	0	0	2	0	0	3	0	1	1	0	0	0	9
402	ATPsynthase-epsilonchain-putative OS=Leishmania infantum OX=5671 GN=LINF_300041800 PE=3 SV=1		A0A2K4Z103_LEIIN		39 kDa	0	0	0	3	0	0	5	3	0	1	0	0	0	0	1	2	0	0	0	0	9	2	0	0	0	8
403	Brixdomaincontaining-likeprotein OS=Leishmania infantum OX=5671 GN=LINF_260005100 PE=4 SV=1		A0A2K4YWF3_LEIIN		17 kDa	0	1	0	2	0	0	5	1	0	1	0	0	1	0	21	1	0	0	32	0	13	1	0	0	0	5
404	BRO1-likedomain/ALIXV-shapeddomainbindingtoHIV-putative/Pfam:PF03097/Pfam:PF13949 OS=Leishmania infantum OX=5671 GN=LINF_270023300 PE=4 SV=1		A0A2K4YXT9_LEIIN		52 kDa	0	0	0	3	0	0	2	2	0	1	0	0	0	0	1	2	0	0	0	4	9	1	0	0	0	7
405	Calciumchannelprotein-putative OS=Leishmania infantum OX=5671 GN=LINF_340010000 PE=4 SV=1		A0A2K4Z4I1_LEIIN		12 kDa	0	0	0	3	0	0	0	0	0	3	0	0	0	0	0	3	0	0	0	0	6	2	0	0	0	11
406	Calciummotivep-typeATPase-putative OS=Leishmania infantum OX=5671 GN=LINF_350025900 PE=3 SV=1		A0A2K4Z6B5_LEIIN		30 kDa	0	0	0	3	0	0	0	0	0	3	0	0	0	0	0	3	0	0	0	0	0	3	0	0	0	12
407	Calcium-transporting ATPase OS=Leishmania infantum OX=5671 GN=LINF_070011900 PE=3 SV=1		A0A2K4YLV2_LEIIN		35 kDa	0	0	0	3	0	0	4	0	0	2	0	0	0	0	0	3	0	0	0	0	2	2	0	0	0	10
408	Calpain-likecysteinepeptidase-ClanCA-familyC2 OS=Leishmania infantum OX=5671 GN=LINF_200017300 PE=4 SV=1		A0A2K4YT11_LEIIN		72 kDa	0	0	0	3	0	0	0	0	0	3	0	0	0	0	0	3	0	0	1	0	4	1	0	0	0	10
409	Calpain-likecysteinepeptidase-putative OS=Leishmania infantum OX=5671 GN=LINF_270010200 PE=3 SV=1		A0A2K4YXF6_LEIIN		16 kDa	6	19	0	1	0	0	0	0	0	3	0	0	0	0	0	3	0	0	0	0	0	3	0	0	0	10
410	Carbamoyl-phosphatesynthase-putative OS=Leishmania infantum OX=5671 GN=LINF_160011200 PE=3 SV=1		A0A2K4YQV7_LEIIN		69 kDa	0	0	0	3	0	0	1	3	0	1	0	0	2	0	2	1	0	0	4	0	4	1	0	0	0	6
411	Carboxypeptidase-putative OS=Leishmania infantum OX=5671 GN=LINF_360072600 PE=4 SV=1		A0A2K4Z950_LEIIN		32 kDa	0	0	0	3	0	0	0	0	0	3	0	0	0	0	0	3	0	0	0	0	2	2	0	0	0	11
412	CaseinkinaseII-putative OS=Leishmania infantum OX=5671 GN=LINF_350022200 PE=3 SV=1		A0A2K4Z676_LEIIN		34 kDa	0	0	0	3	0	0	0	0	1	2	0	0	0	0	0	3	0	0	3	0	0	2	0	0	0	10
413	Cathepsin L-like cysteine protease (Fragment) OS=Leishmania infantum OX=5671 GN=cpbE PE=3 SV=1		Q5EFA0_LEIIN		54 kDa	0	0	0	3	0	0	0	0	0	3	0	0	0	0	0	3	0	0	0	0	0	3	0	0	0	12
414	Cation-transporting ATPase OS=Leishmania infantum OX=5671 GN=LINJ_07_1210 PE=3 SV=1		A4HTD0_LEIIN		29 kDa	0	0	0	3	0	0	2	3	0	1	0	0	0	0	0	3	0	0	0	0	2	2	0	0	0	9
415	Chaperonin HSP60, mitochondrial OS=Leishmania infantum OX=5671 GN=LINJ_36_2130 PE=3 SV=1		A4IDH4_LEIIN		10 kDa	0	1	0	2	0	0	11	7	0	1	0	0	0	0	0	3	0	0	0	0	2	2	0	0	0	8
416	ChaperoninHSP60-mitochondrialprecursor OS=Leishmania infantum OX=5671 GN=LINF_360027200 PE=3 SV=1		A0A2K4Z7V0_LEIIN		21 kDa	0	0	0	3	0	0	25	17	0	1	0	0	0	0	0	3	0	0	1	0	3	1	0	0	0	8
417	Citrate synthase OS=Leishmania infantum OX=5671 GN=LINF_180012100 PE=3 SV=1		A0A2K4YRU5_LEIIN (+2)		29 kDa	0	0	0	3	0	0	5	1	0	1	0	0	0	0	0	3	0	0	0	0	0	3	0	0	0	10
418	Conserved SNF-7-like protein OS=Leishmania infantum OX=5671 GN=LINJ_35_0580 PE=3 SV=1		A4IAV5_LEIIN		138 kDa	0	0	0	3	0	0	0	0	0	3	0	0	0	0	0	3	0	0	0	0	3	2	0	0	0	11
419	CSdomaincontainingprotein-putative/Pfam:PF04969 OS=Leishmania infantum OX=5671 GN=LINF_350050500 PE=4 SV=1		A0A2K4Z6Z2_LEIIN		91 kDa	0	0	0	3	0	0	3	5	0	1	0	0	0	1	0	2	0	0	0	0	3	2	0	0	0	8
420	CTP synthase OS=Leishmania infantum OX=5671 GN=LINF_200011000 PE=3 SV=1		A0A2K4YSU8_LEIIN		52 kDa	0	0	0	3	0	0	1	1	0	1	0	0	0	0	0	3	0	0	0	0	3	2	0	0	0	9
421	Cullinfamily /Cullinproteinneddylationdomaincontainingprotein-putative/Pfam:PF00888/Pfam:PF10557 OS=Leishmania infantum OX=5671 GN=LINF_250018900 PE=3 SV=1		A0A2K4YW31_LEIIN-DECOY		51 kDa	0	0	0	3	0	0	0	0	0	3	0	0	0	0	0	3	0	0	0	0	2	2	0	0	0	11
422	Cyclophilin40 OS=Leishmania infantum OX=5671 GN=LINF_350053300 PE=4 SV=1		A0A2K4Z727_LEIIN		68 kDa	4	5	0	1	0	0	0	0	0	3	0	0	0	0	0	3	0	0	0	0	0	3	0	0	0	10
423	Cysteine proteinase OS=Leishmania infantum OX=5671 GN=cpc PE=3 SV=1		Q8WT30_LEIIN		51 kDa	0	2	0	2	0	0	0	0	0	3	0	0	0	0	0	3	0	0	0	6	4	1	0	0	0	9
424	CysteinepeptidaseA(CPA) OS=Leishmania infantum OX=5671 GN=LINF_190020600 PE=3 SV=1		A0A2K4YSK3_LEIIN (+1)		96 kDa	0	0	0	3	0	0	0	2	0	2	0	0	0	0	0	3	0	0	0	0	0	3	0	0	0	11
425	Cysteinepeptidase-ClanCA-familyC51-putative OS=Leishmania infantum OX=5671 GN=LINF_330037900 PE=4 SV=1		A0A2K4Z484_LEIIN		77 kDa	0	0	0	3	0	0	3	2	0	1	0	0	0	0	0	3	0	0	0	0	2	2	0	0	0	9
426	Cytochrome c oxidase subunit IV OS=Leishmania infantum OX=5671 GN=LINJ.12.0620 PE=4 SV=1		E9AGF4_LEIIN		25 kDa	0	0	0	3	0	0	10	5	0	1	0	0	0	0	0	3	0	0	0	0	13	2	0	0	0	9
427	Cytochrome-b5reductase-putative OS=Leishmania infantum OX=5671 GN=LINF_320029800 PE=4 SV=1		A0A2K4Z2S9_LEIIN		66 kDa	0	0	0	3	0	0	0	0	0	3	0	0	0	0	0	3	0	0	0	0	2	2	0	0	0	11
428	CytochromecoxidasesubunitV-putative OS=Leishmania infantum OX=5671 GN=LINF_260022200 PE=4 SV=1		A0A2K4YWX8_LEIIN		92 kDa	0	0	0	3	0	0	7	5	0	1	0	0	0	0	0	3	0	0	0	0	3	2	0	0	0	9
429	Cytochromep450-likeprotein OS=Leishmania infantum OX=5671 GN=LINF_300041300 PE=3 SV=1		A0A2K4Z102_LEIIN		61 kDa	0	0	0	3	0	0	0	3	0	2	0	0	0	0	0	3	0	0	0	0	0	3	0	0	0	11
430	DEAD/DEAHboxhelicase/TypeIIIrestrictionenzyme-ressubunit-putative/Pfam:PF00270/Pfam:PF04851 OS=Leishmania infantum OX=5671 GN=LINF_030011900 PE=4 SV=1		A0A2K4YKG4_LEIIN		57 kDa	0	0	0	3	0	0	0	0	0	3	0	0	0	0	0	3	0	0	0	0	0	3	0	0	0	12
431	Delta-12 fatty acid desaturase OS=Leishmania infantum OX=5671 GN=LINJ_33_3420 PE=4 SV=1		A4I9G8_LEIIN		32 kDa	0	0	0	3	0	0	2	2	0	1	0	0	0	0	0	3	0	0	0	0	3	2	0	0	0	9
432	Dihydrolipoamide acetyltransferase component of pyruvate dehydrogenase complex OS=Leishmania infantum OX=5671 GN=LINF_360034400 PE=3 SV=1		A0A2K4Z833_LEIIN		44 kDa	0	0	0	3	0	0	3	1	0	1	0	0	0	0	0	3	0	0	1	0	8	1	0	0	0	8
433	Dihydrolipoamide acetyltransferase component of pyruvate dehydrogenase complex OS=Leishmania infantum OX=5671 GN=LINJ_28_2600 PE=3 SV=1		A4I3X3_LEIIN		61 kDa	0	0	0	3	0	0	14	3	0	1	0	0	5	0	21	1	0	0	7	0	40	1	0	0	0	6
434	Dipeptidyl peptidase 3 OS=Leishmania infantum OX=5671 GN=LINJ_05_0960 PE=3 SV=1		A4HSL8_LEIIN		84 kDa	0	8	0	2	0	0	2	2	0	1	0	0	0	0	0	3	0	0	0	1	8	1	0	0	0	7
435	D-lactate dehydrogenase-like protein OS=Leishmania infantum OX=5671 GN=LINJ_29_0290 PE=4 SV=1		A4I481_LEIIN		12 kDa	0	0	0	3	0	0	0	0	0	3	0	0	0	0	0	3	0	0	1	0	3	1	0	0	0	10
436	DNA topoisomerase IB, large subunit OS=Leishmania infantum OX=5671 GN=LINJ_34_3220 PE=1 SV=1		Q9GPZ9_LEIIN (+1)		48 kDa	0	0	0	3	0	0	0	0	0	3	0	0	0	0	1	2	0	0	3	0	0	2	0	0	0	10
437	DNAJdomainprotein-putative OS=Leishmania infantum OX=5671 GN=LINF_240010000 PE=4 SV=1		A0A2K4YV55_LEIIN		63 kDa	0	0	0	3	0	0	2	1	0	1	0	0	0	0	0	3	0	0	0	0	3	2	0	0	0	9
438	DnaJprotein-putative OS=Leishmania infantum OX=5671 GN=LINF_210010300 PE=3 SV=1		A0A2K4YTC0_LEIIN		77 kDa	0	0	0	3	0	0	0	0	0	3	0	0	0	0	0	3	0	0	0	0	2	2	0	0	0	11
439	DoubleRNAbindingdomainprotein9 OS=Leishmania infantum OX=5671 GN=LINF_350030700 PE=4 SV=1		A0A2K4Z6K2_LEIIN		51 kDa	0	0	0	3	0	0	0	0	0	3	0	0	1	0	3	1	0	0	7	0	1	1	0	0	0	8
440	Dyneinheavychain-putative OS=Leishmania infantum OX=5671 GN=LINF_250015700 PE=4 SV=1		A0A2K4YVZ1_LEIIN		35 kDa	0	0	0	3	0	0	2	0	0	2	0	0	0	0	0	3	0	0	0	0	3	2	0	0	0	10
441	Dyneinheavychain-putative OS=Leishmania infantum OX=5671 GN=LINF_270033300 PE=4 SV=1		A0A2K4YY19_LEIIN		38 kDa	0	0	0	3	0	0	3	0	0	2	0	0	0	0	0	3	0	0	0	0	0	3	0	0	0	11
442	Dyneinheavychain-putative OS=Leishmania infantum OX=5671 GN=LINF_280037000 PE=4 SV=1		A0A2K4YYZ1_LEIIN		46 kDa	0	0	0	3	0	0	0	0	0	3	0	0	0	0	0	3	0	0	0	0	2	2	0	0	0	11
443	Dyneinheavychain-putative OS=Leishmania infantum OX=5671 GN=LINF_340046500 PE=4 SV=1		A0A2K4Z5J0_LEIIN		42 kDa	0	0	0	3	0	0	0	0	0	3	0	0	0	0	0	3	0	0	0	0	2	2	0	0	0	11
444	Dyneinheavychain-putative OS=Leishmania infantum OX=5671 GN=LINF_360015300 PE=4 SV=1		A0A2K4Z7S7_LEIIN		59 kDa	0	0	0	3	0	0	0	0	0	3	0	0	0	0	0	3	0	0	1	0	2	1	0	0	0	10
445	Elongation factor 1-alpha OS=Leishmania infantum OX=5671 GN=LINJ_17_0180 PE=3 SV=1		E9AGP7_LEIIN		49 kDa	0	0	0	3	0	0	0	0	0	3	0	0	0	0	0	3	0	0	0	0	0	3	0	0	0	12
446	Elongation factor 1-beta OS=Leishmania infantum OX=5671 GN=eEF1B beta 2 PE=3 SV=1		A4I9P1_LEIIN		23 kDa	0	1	0	2	0	0	0	2	0	2	0	0	0	0	0	3	0	0	0	1	2	1	0	0	0	8
447	Elongation of fatty acids protein OS=Leishmania infantum OX=5671 GN=LINF_140012100 PE=3 SV=1		A0A2K4YPW8_LEIIN		19 kDa	0	0	0	3	0	0	4	4	0	1	0	0	0	0	0	3	0	0	0	0	5	2	0	0	0	9
448	Elongation of fatty acids protein OS=Leishmania infantum OX=5671 GN=LINF_140012300 PE=3 SV=1		A0A2K4YPV6_LEIIN		108 kDa	0	2	0	2	0	0	2	2	0	1	0	0	0	0	0	3	0	0	0	0	7	2	0	0	0	8
449	Enoyl-CoAreductase-putative OS=Leishmania infantum OX=5671 GN=LINF_250024400 PE=4 SV=1		A0A2K4YW87_LEIIN		22 kDa	0	0	0	3	0	0	8	5	0	1	0	0	0	0	0	3	0	0	1	0	5	1	0	0	0	8
450	ERF1domain1/eRF1domain2/eRF1domain3-putative/Pfam:PF03463/Pfam:PF03464/Pfam:PF03465 OS=Leishmania infantum OX=5671 GN=LINF_270024100 PE=4 SV=1		A0A2K4YXT6_LEIIN		92 kDa	0	0	0	3	0	0	3	2	0	1	0	0	0	0	2	2	0	0	1	0	3	1	0	0	0	7
451	Eukaryotic translation initiation factor 3 subunit 7-like protein OS=Leishmania infantum OX=5671 GN=LINJ_30_3080 PE=3 SV=1		A4I5Y5_LEIIN		154 kDa	0	0	0	3	0	0	0	0	0	3	0	0	0	0	0	3	0	0	0	0	0	3	0	0	0	12
452	Eukaryotic translation initiation factor 5A OS=Leishmania infantum OX=5671 GN=LINF_250012900 PE=3 SV=1		A0A2K4YVX3_LEIIN (+1)		31 kDa	2	2	0	1	0	0	9	8	0	1	0	0	0	0	3	2	0	0	0	0	3	2	0	0	0	6
453	Eukaryoticinitiationfactor2a-putative OS=Leishmania infantum OX=5671 GN=LINF_030014900 PE=4 SV=1		A0A2K4YKK0_LEIIN		22 kDa	0	0	0	3	0	0	11	9	0	1	0	0	0	0	12	2	0	0	7	0	26	1	0	0	0	7
454	Farnesylpyrophosphatesynthase OS=Leishmania infantum OX=5671 GN=LINF_220019700 PE=3 SV=1		A0A2K4YU97_LEIIN		43 kDa	0	1	0	2	0	0	1	3	0	1	0	0	0	0	0	3	0	0	0	0	2	2	0	0	0	8
455	FibronectintypeIIIdomaincontainingprotein-putative/Pfam:PF00041 OS=Leishmania infantum OX=5671 GN=LINF_260029300 PE=4 SV=1		A0A2K4YX55_LEIIN		153 kDa	0	0	0	3	0	0	0	0	0	3	0	0	0	0	2	2	0	0	0	0	0	3	0	0	0	11
456	Flagellar glycoprotein-like protein OS=Leishmania infantum OX=5671 GN=LINJ_10_0680 PE=4 SV=1		A4HUH5_LEIIN		25 kDa	0	0	0	3	0	0	6	4	0	1	0	0	0	0	0	3	0	0	0	0	1	2	0	0	0	9
457	FlagellarMember8 OS=Leishmania infantum OX=5671 GN=LINF_330040800 PE=4 SV=1		A0A2K4Z4B6_LEIIN		12 kDa	0	0	0	3	0	0	0	0	0	3	0	0	0	0	0	3	0	0	0	0	0	3	0	0	0	12
458	Flagellumtargetingproteinkharon1-putative OS=Leishmania infantum OX=5671 GN=LINF_360068400 PE=4 SV=1		A0A2K4Z987_LEIIN		93 kDa	0	4	0	2	0	0	0	0	0	3	0	0	0	0	0	3	0	0	0	0	0	3	0	0	0	11
459	Flavoproteinsubunit-likeprotein OS=Leishmania infantum OX=5671 GN=LINF_070013900 PE=4 SV=1		A0A2K4YLX0_LEIIN		52 kDa	0	0	0	3	0	0	3	0	0	2	0	0	0	0	0	3	0	0	0	0	3	2	0	0	0	10
460	Fumarate hydratase OS=Leishmania infantum OX=5671 GN=fh PE=4 SV=1		A2CIP4_LEIIN		24 kDa	0	0	0	3	0	0	2	1	0	1	0	0	1	0	0	2	0	0	0	0	1	2	0	0	0	8
461	Galactokinase-like protein OS=Leishmania infantum OX=5671 GN=LINJ_35_2790 PE=4 SV=1		A4IBE2_LEIIN		41 kDa	0	0	0	3	0	0	4	1	0	1	0	0	0	0	0	3	0	0	0	0	10	2	0	0	0	9
462	Glucose-6-phosphate 1-dehydrogenase OS=Leishmania infantum OX=5671 GN=g6pdh PE=3 SV=1		A2CIJ8_LEIIN (+4)		27 kDa	0	0	0	3	0	0	3	0	0	2	0	0	0	0	0	3	0	0	0	0	2	2	0	0	0	10
463	Glucose-regulated protein 94 OS=Leishmania infantum OX=5671 GN=GRP94 PE=2 SV=1		Q9NGD0_LEIIN		196 kDa	0	0	0	3	0	0	0	0	0	3	0	0	0	0	0	3	0	0	0	0	0	3	0	0	0	12
464	Glyceraldehyde-3-phosphate dehydrogenase OS=Leishmania infantum OX=5671 GN=LINF_360030600 PE=3 SV=1		A0A2K4Z7Z4_LEIIN		58 kDa	0	0	0	3	0	0	6	3	0	1	0	0	0	0	0	3	0	0	0	0	11	2	0	0	0	9
465	Glycoprotein Gp63 OS=Leishmania infantum OX=5671 GN=gp63 PE=4 SV=1		Q94593_LEIIN		22 kDa	0	0	0	3	0	0	0	0	0	3	0	0	0	0	0	3	0	0	0	0	11	2	0	0	0	11
466	Glycosomalmembranelikeprotein OS=Leishmania infantum OX=5671 GN=LINF_240006200 PE=4 SV=1		A0A2K4YV22_LEIIN		122 kDa	0	0	0	3	0	0	3	3	0	1	0	0	0	0	0	3	0	0	0	0	3	2	0	0	0	9
467	GlycyltRNAsynthetase-putative OS=Leishmania infantum OX=5671 GN=LINF_360047300 PE=4 SV=1		A0A2K4Z8N5_LEIIN		18 kDa	0	2	0	2	0	0	0	0	0	3	0	0	0	0	0	3	0	0	0	0	0	3	0	0	0	11
468	GMPsynthase[glutamine-hydrolysing] OS=Leishmania infantum OX=5671 GN=LINF_220006100 PE=4 SV=1		A0A2K4YTW1_LEIIN		92 kDa	0	0	0	3	0	0	1	2	0	1	0	0	0	0	0	3	0	0	0	0	0	3	0	0	0	10
469	Gp63 (Fragment) OS=Leishmania infantum OX=5671 GN=mspC PE=4 SV=1		Q9U952_LEIIN		64 kDa	0	1	0	2	0	0	0	0	0	3	0	0	0	0	0	3	0	0	0	0	0	3	0	0	0	11
470	Gp63 (Fragment) OS=Leishmania infantum OX=5671 GN=mspC PE=4 SV=1		Q9U953_LEIIN		64 kDa	0	13	0	2	0	0	0	0	0	3	0	0	0	0	0	3	0	0	0	0	0	3	0	0	0	11
471	Gp63 (Fragment) OS=Leishmania infantum OX=5671 GN=mspC PE=4 SV=2		Q9U947_LEIIN		72 kDa	0	0	0	3	0	0	0	0	0	3	0	0	0	0	0	3	0	0	0	0	0	3	0	0	0	12
472	GP63-leishmanolysin OS=Leishmania infantum OX=5671 GN=LINF_100011200 PE=4 SV=1		A0A2K4YN45_LEIIN (+1)		24 kDa	0	0	0	3	0	0	0	0	0	3	0	0	0	0	0	3	0	0	0	0	0	3	0	0	0	12
473	Heatshock70-relatedprotein1 -mitochondrialprecursor-putative OS=Leishmania infantum OX=5671 GN=LINF_300030000 PE=3 SV=1		A0A2K4Z0N3_LEIIN		48 kDa	0	0	0	3	0	0	0	0	0	3	0	0	0	0	0	3	0	0	0	0	0	3	0	0	0	12
474	Heatshockprotein100kDa OS=Leishmania infantum OX=5671 GN=LINF_290018600 PE=3 SV=1		A0A2K4YZF2_LEIIN		58 kDa	0	0	0	3	0	0	1	0	0	2	0	0	0	0	0	3	0	0	1	0	4	1	0	0	0	9
475	Heatshockprotein-putative OS=Leishmania infantum OX=5671 GN=LINF_330033000 PE=3 SV=1		A0A2K4Z438_LEIIN		26 kDa	0	0	0	3	0	0	2	2	0	1	0	0	0	0	0	3	0	0	0	0	0	3	0	0	0	10
476	Histidinephosphatasesuperfamily(Branch1)-putative /Pfam:PF00300 OS=Leishmania infantum OX=5671 GN=LINF_090011500 PE=4 SV=1		A0A2K4YMM2_LEIIN		20 kDa	0	0	0	3	0	0	3	1	0	1	0	0	0	0	0	3	0	0	0	0	1	2	0	0	0	9
477	Histone H2B OS=Leishmania infantum OX=5671 GN=LINF_280007000 PE=3 SV=1		A0A2K4YY56_LEIIN		44 kDa	0	0	0	3	0	0	0	0	0	3	0	0	0	0	3	2	0	0	0	0	2	2	0	0	0	10
478	Histone H2B OS=Leishmania infantum OX=5671 GN=LINJ_17_1320 PE=3 SV=1		A4HXJ9_LEIIN		34 kDa	0	4	0	2	0	0	5	2	0	1	0	0	8	0	30	1	0	0	11	0	16	1	0	0	0	5
479	HistonechaperoneRttp106-like-putative/Pfam:PF08512 OS=Leishmania infantum OX=5671 GN=LINF_320007200 PE=4 SV=1		A0A2K4Z255_LEIIN		76 kDa	0	0	0	3	0	0	0	0	0	3	0	0	0	0	0	3	0	0	3	0	0	2	0	0	0	11
480	Hydrophilic acylated surface protein a OS=Leishmania infantum OX=5671 GN=HASPA1 PE=4 SV=1		A4I0F2_LEIIN		129 kDa	0	0	0	3	0	0	2	1	0	1	0	0	0	3	3	1	0	0	0	0	10	2	0	0	0	7
481	Hypotheticalprotein OS=Leishmania infantum OX=5671 GN=LINF_070008700 PE=4 SV=1		A0A2K4YLT0_LEIIN		473 kDa	0	0	0	3	0	0	3	2	0	1	0	0	0	0	8	2	0	0	8	0	7	1	0	0	0	7
482	Hypotheticalprotein OS=Leishmania infantum OX=5671 GN=LINF_120013200 PE=4 SV=1		A0A2K4YP09_LEIIN		60 kDa	0	0	0	3	0	0	0	0	0	3	0	0	0	0	0	3	0	0	0	0	2	2	0	0	0	11
483	Hypotheticalprotein-conserved OS=Leishmania infantum OX=5671 GN=LINF_080009100 PE=4 SV=1		A0A2K4YM61_LEIIN-DECOY		20 kDa	0	0	0	3	0	0	0	2	1	1	0	0	0	0	0	3	0	0	0	0	0	3	0	0	0	10
484	Hypotheticalprotein-conserved OS=Leishmania infantum OX=5671 GN=LINF_090005200 PE=4 SV=1		A0A2K4YMF8_LEIIN		24 kDa	0	0	0	3	0	0	4	2	0	1	0	0	0	0	0	3	0	0	0	0	2	2	0	0	0	9
485	Hypotheticalprotein-conserved OS=Leishmania infantum OX=5671 GN=LINF_100013000 PE=4 SV=1		A0A2K4YN49_LEIIN		40 kDa	0	0	0	3	0	0	5	1	0	1	0	0	0	0	0	3	0	0	1	0	6	1	0	0	0	8
486	Hypotheticalprotein-conserved OS=Leishmania infantum OX=5671 GN=LINF_130015800 PE=4 SV=1		A0A2K4YPH2_LEIIN		36 kDa	0	1	0	2	0	0	0	0	0	3	0	0	0	0	0	3	0	0	0	0	4	2	0	0	0	10
487	Hypotheticalprotein-conserved OS=Leishmania infantum OX=5671 GN=LINF_140015800 PE=4 SV=1		A0A2K4YPX2_LEIIN		90 kDa	0	0	0	3	0	0	3	1	0	1	0	0	0	0	0	3	0	0	0	0	2	2	0	0	0	9
488	Hypotheticalprotein-conserved OS=Leishmania infantum OX=5671 GN=LINF_140020900 PE=4 SV=1		A0A2K4YQ37_LEIIN		38 kDa	0	12	0	2	0	0	7	6	0	1	0	0	0	0	8	2	0	0	2	0	10	1	0	0	0	6
489	Hypotheticalprotein-conserved OS=Leishmania infantum OX=5671 GN=LINF_180013400 PE=4 SV=1		A0A2K4YRX0_LEIIN		72 kDa	0	0	0	3	0	0	3	1	0	1	0	0	1	0	2	1	0	0	1	0	8	1	0	0	0	6
490	Hypotheticalprotein-conserved OS=Leishmania infantum OX=5671 GN=LINF_180022100 PE=4 SV=1		A0A2K4YS50_LEIIN		103 kDa	0	0	0	3	0	0	5	4	0	1	0	0	0	0	0	3	0	0	2	0	4	1	0	0	0	8
491	Hypotheticalprotein-conserved OS=Leishmania infantum OX=5671 GN=LINF_190017000 PE=4 SV=1		A0A2K4YSJ1_LEIIN		52 kDa	0	0	0	3	0	0	4	1	0	1	0	0	0	0	4	2	0	0	5	0	9	1	0	0	0	7
492	Hypotheticalprotein-conserved OS=Leishmania infantum OX=5671 GN=LINF_210009700 PE=4 SV=1		A0A2K4YTB8_LEIIN		65 kDa	0	0	0	3	0	0	0	0	0	3	0	0	0	0	8	2	0	0	10	0	2	1	0	0	0	9
493	Hypotheticalprotein-conserved OS=Leishmania infantum OX=5671 GN=LINF_210017000 PE=4 SV=1		A0A2K4YTJ3_LEIIN		16 kDa	0	0	0	3	0	0	1	2	0	1	0	0	0	0	0	3	0	0	0	0	3	2	0	0	0	9
494	Hypotheticalprotein-conserved OS=Leishmania infantum OX=5671 GN=LINF_210025400 PE=4 SV=1		A0A2K4YTS4_LEIIN		77 kDa	0	0	0	3	0	0	2	1	0	1	0	0	0	0	0	3	0	0	0	0	4	2	0	0	0	9
495	Hypotheticalprotein-conserved OS=Leishmania infantum OX=5671 GN=LINF_220008000 PE=4 SV=1		A0A2K4YTY2_LEIIN		23 kDa	0	0	0	3	0	0	0	0	0	3	0	0	0	0	1	2	0	0	6	0	0	2	0	0	0	10
496	Hypotheticalprotein-conserved OS=Leishmania infantum OX=5671 GN=LINF_220013200 PE=4 SV=1		A0A2K4YU31_LEIIN		19 kDa	0	6	0	2	0	0	0	2	0	2	0	0	0	0	2	2	0	0	2	0	7	1	0	0	0	7
497	Hypotheticalprotein-conserved OS=Leishmania infantum OX=5671 GN=LINF_230005800 PE=4 SV=1		A0A2K4YUE0_LEIIN		46 kDa	0	0	0	3	0	0	1	2	0	1	0	0	0	0	0	3	0	0	0	0	0	3	0	0	0	10
498	Hypotheticalprotein-conserved OS=Leishmania infantum OX=5671 GN=LINF_230018100 PE=4 SV=1		A0A2K4YUS2_LEIIN		115 kDa	0	0	0	3	0	0	0	1	0	2	0	0	0	0	1	2	0	0	0	0	2	2	0	0	0	9
499	Hypotheticalprotein-conserved OS=Leishmania infantum OX=5671 GN=LINF_230018300 PE=4 SV=1		A0A2K4YUS9_LEIIN		54 kDa	0	0	0	3	0	0	5	7	0	1	0	0	0	0	1	2	0	0	0	0	4	2	0	0	0	8
500	Hypotheticalprotein-conserved OS=Leishmania infantum OX=5671 GN=LINF_250022700 PE=4 SV=1		A0A2K4YW63_LEIIN		50 kDa	0	0	0	3	0	0	7	2	0	1	0	0	0	1	1	1	0	0	0	0	14	2	0	0	0	7
501	Hypotheticalprotein-conserved OS=Leishmania infantum OX=5671 GN=LINF_250031400 PE=4 SV=1		A0A2K4YWF4_LEIIN		52 kDa	0	16	2	1	0	0	0	0	0	3	0	0	0	0	0	3	0	0	0	0	0	3	0	0	0	10
502	Hypotheticalprotein-conserved OS=Leishmania infantum OX=5671 GN=LINF_260019400 PE=4 SV=1		A0A2K4YWV1_LEIIN		77 kDa	0	16	0	2	0	0	8	7	0	1	0	0	3	2	0	1	0	0	0	0	3	2	0	0	0	6
503	Hypotheticalprotein-conserved OS=Leishmania infantum OX=5671 GN=LINF_270005600 PE=4 SV=1		A0A2K4YX99_LEIIN		38 kDa	0	0	0	3	0	0	0	0	0	3	0	0	0	0	0	3	0	0	0	0	3	2	0	0	0	11
504	Hypotheticalprotein-conserved OS=Leishmania infantum OX=5671 GN=LINF_270020200 PE=4 SV=1		A0A2K4YXP2_LEIIN		71 kDa	0	0	0	3	0	0	0	0	0	3	0	0	0	0	0	3	0	0	0	0	7	2	0	0	0	11
505	Hypotheticalprotein-conserved OS=Leishmania infantum OX=5671 GN=LINF_290014300 PE=4 SV=1		A0A2K4YZB4_LEIIN		249 kDa	0	0	0	3	0	0	2	0	0	2	0	0	0	0	0	3	0	0	0	0	3	2	0	0	0	10
506	Hypotheticalprotein-conserved OS=Leishmania infantum OX=5671 GN=LINF_300005900 PE=4 SV=1		A0A2K4YZY3_LEIIN		23 kDa	0	0	0	3	0	0	0	0	0	3	0	0	0	0	0	3	0	0	2	0	0	2	0	0	0	11
507	Hypotheticalprotein-conserved OS=Leishmania infantum OX=5671 GN=LINF_300016000 PE=4 SV=1		A0A2K4Z085_LEIIN		20 kDa	0	0	0	3	0	0	4	0	0	2	0	0	0	0	0	3	0	0	0	0	0	3	0	0	0	11
508	Hypotheticalprotein-conserved OS=Leishmania infantum OX=5671 GN=LINF_310030000 PE=4 SV=1		A0A2K4Z1R3_LEIIN		140 kDa	0	0	0	3	0	0	0	0	0	3	0	0	1	0	0	2	0	0	0	0	3	2	0	0	0	10
509	Hypotheticalprotein-conserved OS=Leishmania infantum OX=5671 GN=LINF_320013900 PE=4 SV=1		A0A2K4Z2B1_LEIIN		64 kDa	0	0	0	3	0	0	2	2	0	1	0	0	0	0	1	2	0	0	2	0	0	2	0	0	0	8
510	Hypotheticalprotein-conserved OS=Leishmania infantum OX=5671 GN=LINF_320025000 PE=4 SV=1		A0A2K4Z2N6_LEIIN		38 kDa	0	0	0	3	0	0	0	0	0	3	0	0	0	0	0	3	0	0	0	0	2	2	0	0	0	11
511	Hypotheticalprotein-conserved OS=Leishmania infantum OX=5671 GN=LINF_320036400 PE=4 SV=1		A0A2K4Z338_LEIIN		120 kDa	0	0	0	3	0	0	0	1	0	2	0	0	0	0	0	3	0	0	0	0	2	2	0	0	0	10
512	Hypotheticalprotein-conserved OS=Leishmania infantum OX=5671 GN=LINF_330017800 PE=4 SV=1		A0A2K4Z3M7_LEIIN		362 kDa	0	2	0	2	0	0	0	0	0	3	0	0	0	2	1	1	0	0	2	0	5	1	0	0	0	7
513	Hypotheticalprotein-conserved OS=Leishmania infantum OX=5671 GN=LINF_330018200 PE=4 SV=1		A0A2K4Z3N1_LEIIN		117 kDa	0	0	0	3	0	0	4	1	0	1	0	0	0	0	0	3	0	0	0	0	2	2	0	0	0	9
514	Hypotheticalprotein-conserved OS=Leishmania infantum OX=5671 GN=LINF_330023100 PE=4 SV=1		A0A2K4Z3T9_LEIIN		88 kDa	0	0	0	3	0	0	0	0	0	3	0	0	0	2	4	1	0	0	0	0	1	2	0	0	0	9
515	Hypotheticalprotein-conserved OS=Leishmania infantum OX=5671 GN=LINF_330039100 PE=4 SV=1		A0A2K4Z4A5_LEIIN (+1)		22 kDa	0	0	0	3	0	0	1	0	0	2	0	0	0	0	0	3	0	0	1	0	2	1	0	0	0	9
516	Hypotheticalprotein-conserved OS=Leishmania infantum OX=5671 GN=LINF_330039200 PE=4 SV=1		A0A2K4Z487_LEIIN		39 kDa	0	0	0	3	0	0	0	0	0	3	0	0	0	0	0	3	0	0	0	0	3	2	0	0	0	11
517	Hypotheticalprotein-conserved OS=Leishmania infantum OX=5671 GN=LINF_340009000 PE=4 SV=1		A0A2K4Z4H1_LEIIN		27 kDa	0	0	0	3	0	0	4	3	0	1	0	0	0	0	0	3	0	0	0	0	8	2	0	0	0	9
518	Hypotheticalprotein-conserved OS=Leishmania infantum OX=5671 GN=LINF_340022100 PE=4 SV=1		A0A2K4Z4V4_LEIIN		69 kDa	0	0	0	3	0	0	10	9	0	1	0	0	0	0	0	3	0	0	0	0	20	2	0	0	0	9
519	Hypotheticalprotein-conserved OS=Leishmania infantum OX=5671 GN=LINF_350033200 PE=4 SV=1		A0A2K4Z6H0_LEIIN		49 kDa	0	0	0	3	0	0	0	0	0	3	0	0	0	1	1	1	0	0	0	0	5	2	0	0	0	9
520	Hypotheticalprotein-conserved OS=Leishmania infantum OX=5671 GN=LINF_350049600 PE=4 SV=1		A0A2K4Z6Y1_LEIIN		55 kDa	0	1	0	2	0	0	0	0	0	3	0	0	0	0	0	3	0	0	0	0	0	3	0	0	0	11
521	Hypotheticalprotein-conserved OS=Leishmania infantum OX=5671 GN=LINF_360010100 PE=4 SV=1		A0A2K4Z7E9_LEIIN		110 kDa	0	1	0	2	0	0	7	1	0	1	0	0	0	0	0	3	0	0	0	0	5	2	0	0	0	8
522	Hypotheticalprotein-conserved OS=Leishmania infantum OX=5671 GN=LINF_360020800 PE=4 SV=1		A0A2K4Z7Q4_LEIIN		76 kDa	0	0	0	3	0	0	0	0	0	3	0	0	1	0	3	1	0	0	2	0	3	1	0	0	0	8
523	Hypotheticalprotein-conserved OS=Leishmania infantum OX=5671 GN=LINF_360023900 PE=4 SV=1		A0A2K4Z7R6_LEIIN		32 kDa	0	0	0	3	0	0	2	0	0	2	0	0	0	0	0	3	0	0	0	0	6	2	0	0	0	10
524	Hypoxanthine phosphoribosyltransferase (Fragment) OS=Leishmania infantum OX=5671 GN=HGPRT PE=3 SV=1		Q1PC47_LEIIN		170 kDa	0	0	0	3	0	0	0	0	0	3	0	0	0	0	0	3	0	0	0	0	0	3	0	0	0	12
525	I/6 autoantigen-like protein OS=Leishmania infantum OX=5671 GN=LINJ_22_1310 PE=4 SV=1		A4I005_LEIIN		81 kDa	1	1	0	1	0	0	1	3	0	1	0	0	0	0	0	3	0	0	0	0	4	2	0	0	0	7
526	Inosine-guaninenucleosidehydrolase-putative OS=Leishmania infantum OX=5671 GN=LINF_140006200 PE=4 SV=1		A0A2K4YPN8_LEIIN (+4)		52 kDa	0	0	0	3	0	0	1	2	0	1	0	0	0	0	0	3	0	0	0	0	0	3	0	0	0	10
527	Inosine-guanosinetransporter OS=Leishmania infantum OX=5671 GN=LINF_360026000 PE=4 SV=1		A0A2K4Z7T6_LEIIN		20 kDa	0	0	0	3	0	0	0	0	0	3	0	0	0	0	0	3	0	0	0	0	5	2	0	0	0	11
528	Inositol-3-phosphatesynthase OS=Leishmania infantum OX=5671 GN=LINF_140020000 PE=4 SV=1		A0A2K4YQ26_LEIIN		20 kDa	0	0	0	3	0	0	2	4	0	1	0	0	0	0	0	3	0	0	0	0	0	3	0	0	0	10
529	Intraflagellartransportprotein140-putative OS=Leishmania infantum OX=5671 GN=LINF_320008200 PE=4 SV=1		A0A2K4Z265_LEIIN		290 kDa	0	0	0	3	0	0	2	0	0	2	0	0	1	1	0	1	0	0	0	0	6	2	0	0	0	8
530	Intraflagellartransportprotein88-putative OS=Leishmania infantum OX=5671 GN=LINF_270017700 PE=4 SV=1		A0A2K4YXL9_LEIIN		71 kDa	0	0	0	3	0	0	0	0	0	3	0	0	0	0	0	3	0	0	1	0	3	1	0	0	0	10
531	Isocitrate dehydrogenase [NADP] OS=Leishmania infantum OX=5671 GN=icd PE=3 SV=1		A2CIA0_LEIIN (+1)		51 kDa	0	0	0	3	0	0	16	3	0	1	0	0	0	0	0	3	0	0	0	0	0	3	0	0	0	10
532	Isopentenyl-diphosphatedelta-isomerase(TypeII)-putative OS=Leishmania infantum OX=5671 GN=LINF_350058900 PE=3 SV=1		A0A2K4Z779_LEIIN		42 kDa	0	0	0	3	0	0	12	4	0	1	0	0	0	0	0	3	0	0	0	0	7	2	0	0	0	9
533	KHdomaincontainingprotein-putative/Pfam:PF00013 OS=Leishmania infantum OX=5671 GN=LINF_270019700 PE=4 SV=1		A0A2K4YXP5_LEIIN		65 kDa	0	3	0	2	0	0	3	6	0	1	0	0	0	0	10	2	0	0	7	0	6	1	0	0	0	6
534	Kinesin-136-putative OS=Leishmania infantum OX=5671 GN=LINF_350052800 PE=3 SV=1		A0A2K4Z714_LEIIN		36 kDa	0	0	0	3	0	0	0	0	0	3	0	0	0	0	0	3	0	0	0	0	2	2	0	0	0	11
535	Kinesin-like protein OS=Leishmania infantum OX=5671 GN=LINF_230013200 PE=3 SV=1		A0A2K4YUL6_LEIIN		36 kDa	0	0	0	3	0	0	0	2	0	2	0	0	0	0	1	2	0	0	0	0	2	2	0	0	0	9
536	Kinesin-like protein OS=Leishmania infantum OX=5671 GN=LINJ_13_1350 PE=3 SV=1		A4HVT9_LEIIN		9 kDa	0	0	0	3	0	0	0	0	0	3	0	0	0	0	4	2	0	0	1	0	3	1	0	0	0	9
537	Kinesin-like protein OS=Leishmania infantum OX=5671 GN=LINJ_17_0890 PE=3 SV=1		A4HXF7_LEIIN		47 kDa	0	0	0	3	0	0	0	0	1	2	0	0	0	0	0	3	0	0	0	0	3	2	0	0	0	10
538	Kinesin-like protein OS=Leishmania infantum OX=5671 GN=LINJ_24_0650 PE=3 SV=1		A4I0Q2_LEIIN		110 kDa	0	0	0	3	0	0	0	0	0	3	0	0	0	0	0	3	0	0	0	0	5	2	0	0	0	11
539	Kinesin-like protein OS=Leishmania infantum OX=5671 GN=LINJ_30_0350 PE=3 SV=1		A4I562_LEIIN		25 kDa	0	0	0	3	0	0	1	2	0	1	0	0	0	0	2	2	0	0	1	0	4	1	0	0	0	7
540	Kinesin-putative OS=Leishmania infantum OX=5671 GN=LINF_190011700 PE=3 SV=1		A0A2K4YSB5_LEIIN (+1)		47 kDa	0	0	0	3	0	0	0	0	1	2	0	0	0	0	0	3	0	0	0	0	3	2	0	0	0	10
541	Leucine carboxyl methyltransferase 1 OS=Leishmania infantum OX=5671 GN=LINF_360005800 PE=3 SV=1		A0A2K4Z795_LEIIN		29 kDa	0	0	0	3	0	0	3	1	0	1	0	0	0	0	1	2	0	0	1	0	3	1	0	0	0	7
542	Leucinerichrepeat/LeucineRichRepeat-putative/Pfam:PF13504/Pfam:PF00560 OS=Leishmania infantum OX=5671 GN=LINF_060015500 PE=4 SV=1		A0A2K4YLK2_LEIIN		24 kDa	0	0	0	3	0	0	0	0	0	3	0	0	0	0	0	3	0	0	0	0	2	2	0	0	0	11
543	LinJ10_V3.0380/LinJ10_V3.0400 chimeric folate transporter OS=Leishmania infantum OX=5671 PE=4 SV=1		A8WCI8_LEIIN		24 kDa	0	0	0	3	0	0	0	0	0	3	0	0	0	0	0	3	0	0	0	0	12	2	0	0	0	11
544	Long-chain-fatty-acid-CoAligase-putative OS=Leishmania infantum OX=5671 GN=LINF_010010000 PE=4 SV=1		A0A2K4YJZ0_LEIIN		24 kDa	0	0	0	3	0	0	3	4	0	1	0	0	0	2	0	2	0	0	0	0	4	2	0	0	0	8
545	Long-chain-fatty-acid-CoAligase-putative OS=Leishmania infantum OX=5671 GN=LINF_030007100 PE=4 SV=1		A0A2K4YKC5_LEIIN		42 kDa	0	0	0	3	0	0	16	11	0	1	0	0	0	0	1	2	0	0	4	0	23	1	0	0	0	7
546	MajorFacilitatorSuperfamily-putative/Pfam:PF07690 OS=Leishmania infantum OX=5671 GN=LINF_310012900 PE=4 SV=1		A0A2K4Z1F9_LEIIN		27 kDa	0	0	0	3	0	0	2	5	0	1	0	0	0	0	0	3	0	0	0	0	0	3	0	0	0	10
547	Malate dehydrogenase OS=Leishmania infantum OX=5671 GN=LINF_340006400 PE=3 SV=1		A0A2K4Z4J1_LEIIN		39 kDa	0	0	0	3	0	0	4	3	0	1	0	0	0	0	0	3	0	0	0	0	0	3	0	0	0	10
548	Mannose-6-phosphate isomerase OS=Leishmania infantum OX=5671 GN=LINF_320021600 PE=3 SV=1		A0A2K4Z2J2_LEIIN (+1)		35 kDa	0	5	0	2	0	0	2	3	0	1	0	0	0	0	0	3	0	0	1	0	1	1	0	0	0	7
549	Mannose-6-phosphate isomerase OS=Leishmania infantum OX=5671 GN=mpi PE=3 SV=1		A2CIJ4_LEIIN		67 kDa	0	3	0	2	0	0	2	3	0	1	0	0	0	0	0	3	0	0	1	0	1	1	0	0	0	7
550	Metallo-beta-lactamasefamily-likeprotein OS=Leishmania infantum OX=5671 GN=LINF_210012300 PE=4 SV=1		A0A2K4YTG8_LEIIN		65 kDa	0	0	0	3	0	0	0	2	0	2	0	0	0	0	0	3	0	0	0	0	0	3	0	0	0	11
551	Metallo-peptidase-ClanMA(E)-FamilyM3 OS=Leishmania infantum OX=5671 GN=LINF_270033800 PE=3 SV=1		A0A2K4YY23_LEIIN (+1)		119 kDa	0	1	1	1	0	0	0	0	0	3	0	0	0	0	1	2	0	0	0	0	3	2	0	0	0	8
552	Mevalonate kinase OS=Leishmania infantum OX=5671 GN=LINF_310011000 PE=3 SV=1		A0A2K4Z173_LEIIN		58 kDa	0	0	0	3	0	0	1	0	0	2	0	0	0	0	0	3	0	0	0	0	7	2	0	0	0	10
553	Microtubule-associatedprotein-putative OS=Leishmania infantum OX=5671 GN=LINF_260024800 PE=4 SV=1		A0A2K4YX16_LEIIN		77 kDa	0	0	0	3	0	0	3	7	0	1	0	0	0	0	0	3	0	0	0	0	1	2	0	0	0	9
554	Microtubule-bindingproteinMIP-T3-putative/Pfam:PF10243 OS=Leishmania infantum OX=5671 GN=LINF_210024900 PE=4 SV=1		A0A2K4YTQ9_LEIIN		27 kDa	0	0	0	3	0	0	0	0	0	3	0	0	0	0	0	3	0	0	0	0	2	2	0	0	0	11
555	Mitochondrial RNA binding protein 2 OS=Leishmania infantum OX=5671 GN=LINJ_09_1180 PE=4 SV=1		A4HU34_LEIIN		35 kDa	0	0	0	3	0	0	4	2	0	1	0	0	0	0	1	2	0	0	1	0	1	1	0	0	0	7
556	Mitochondrialcarrierprotein-putative OS=Leishmania infantum OX=5671 GN=LINF_020012000 PE=3 SV=1		A0A2K4YK93_LEIIN		63 kDa	0	0	0	3	0	0	7	1	0	1	0	0	0	0	0	3	0	0	0	0	2	2	0	0	0	9
557	Mitochondrialphosphatetransporter-putative OS=Leishmania infantum OX=5671 GN=LINF_350050100 PE=3 SV=1		A0A2K4Z718_LEIIN		22 kDa	0	0	0	3	0	0	12	7	0	1	0	0	0	0	0	3	0	0	0	0	13	2	0	0	0	9
558	Mitochondrialprocessingpeptidasealphasubunit-putative OS=Leishmania infantum OX=5671 GN=LINF_210008800 PE=4 SV=1		A0A2K4YTC2_LEIIN		78 kDa	0	0	0	3	0	0	14	4	0	1	0	0	0	0	0	3	0	0	0	0	17	2	0	0	0	9
559	MitochondrialRNAbindingprotein1 OS=Leishmania infantum OX=5671 GN=LINF_270017500 PE=4 SV=1		A0A2K4YXK2_LEIIN		56 kDa	0	0	0	3	0	0	5	2	0	1	0	0	0	0	2	2	0	0	0	0	1	2	0	0	0	8
560	Mitogenactivatedproteinkinase-putative OS=Leishmania infantum OX=5671 GN=LINF_330022100 PE=4 SV=1		A0A2K4Z3S9_LEIIN		57 kDa	0	0	0	3	0	0	1	2	0	1	0	0	0	0	0	3	0	0	0	0	0	3	0	0	0	10
561	Myosin heavy chain kinase c-like protein OS=Leishmania infantum OX=5671 GN=LINJ_25_0690 PE=4 SV=2		A4I1A9_LEIIN		44 kDa	0	0	0	3	0	0	0	0	0	3	0	0	0	0	0	3	0	0	0	0	2	2	0	0	0	11
562	NADH-cytochrome b5 reductase OS=Leishmania infantum OX=5671 GN=LINJ_13_0960 PE=3 SV=1		A4HVN4_LEIIN		35 kDa	0	0	0	3	0	0	6	7	0	1	0	0	0	0	0	3	0	0	0	0	6	2	0	0	0	9
563	NADH-cytochromeb5reductase-putative OS=Leishmania infantum OX=5671 GN=LINF_220013600 PE=4 SV=1		A0A2K4YU44_LEIIN		46 kDa	0	0	0	3	0	0	3	2	0	1	0	0	0	0	0	3	0	0	0	0	6	2	0	0	0	9
564	NADH-dependent fumarate reductase-like protein OS=Leishmania infantum OX=5671 GN=LINJ_35_0850 PE=4 SV=1		A4IAY0_LEIIN		191 kDa	0	0	0	3	0	0	0	0	0	3	0	0	0	0	0	3	0	0	0	0	1	2	0	0	0	11
565	NAD-specific glutamate dehydrogenase OS=Leishmania infantum OX=5671 GN=LINF_150018300 PE=3 SV=1		A0A2K4YQG7_LEIIN		173 kDa	0	0	0	3	0	0	25	8	0	1	0	0	0	0	0	3	0	0	1	0	0	2	0	0	0	9
566	Nascent polypeptide-associated complex subunit beta OS=Leishmania infantum OX=5671 GN=LINF_360046600 PE=3 SV=1		A0A2K4Z8D1_LEIIN		13 kDa	0	0	0	3	0	0	3	3	0	1	0	0	0	0	0	3	0	0	8	0	0	2	0	0	0	9
567	Non-specific serine/threonine protein kinase OS=Leishmania infantum OX=5671 GN=LINF_290027900 PE=4 SV=1		A0A2K4YZN9_LEIIN		51 kDa	0	0	0	3	0	0	0	0	1	2	0	0	0	0	0	3	0	0	2	0	0	2	0	0	0	10
568	N-terminalregionofChorein-aTMvesicle-mediatedsorter-putative/Pfam:PF12624 OS=Leishmania infantum OX=5671 GN=LINF_090016200 PE=4 SV=1		A0A2K4YMT4_LEIIN-DECOY		34 kDa	0	0	0	3	0	0	0	0	0	3	0	0	2	0	0	2	0	0	0	0	0	3	0	0	0	11
569	NUC173domaincontainingprotein-putative/Pfam:PF08161 OS=Leishmania infantum OX=5671 GN=LINF_330034500 PE=4 SV=1		A0A2K4Z453_LEIIN		200 kDa	0	0	0	3	0	0	0	0	0	3	0	0	0	0	0	3	0	0	8	0	0	2	0	0	0	11
570	Nucleobasetransporter OS=Leishmania infantum OX=5671 GN=LINF_130017100 PE=4 SV=1		A0A2K4YPK1_LEIIN		25 kDa	0	0	0	3	0	0	0	0	0	3	0	0	0	0	0	3	0	0	0	0	6	2	0	0	0	11
571	Nucleolar GTP-binding protein 1 OS=Leishmania infantum OX=5671 GN=LINF_330027200 PE=3 SV=1		A0A2K4Z3W7_LEIIN		13 kDa	0	0	0	3	0	0	0	0	0	3	0	0	0	0	5	2	0	0	15	0	5	1	0	0	0	9
572	Nucleolarprotein56-putative OS=Leishmania infantum OX=5671 GN=LINF_100007300 PE=4 SV=1		A0A2K4YN04_LEIIN		44 kDa	0	3	0	2	0	0	0	0	0	3	0	0	0	0	0	3	0	0	0	0	0	3	0	0	0	11
573	Nucleosidetransporter1-putative OS=Leishmania infantum OX=5671 GN=LINF_150019900 PE=4 SV=1		A0A2K4YQI5_LEIIN (+3)		40 kDa	0	0	0	3	0	0	0	0	0	3	0	0	0	0	0	3	0	0	0	0	3	2	0	0	0	11
574	Nucleosome assembly protein-like protein OS=Leishmania infantum OX=5671 GN=LINJ_31_1770 PE=3 SV=1		A4I6V2_LEIIN		42 kDa	0	0	0	3	0	0	3	1	0	1	0	0	0	0	2	2	0	0	12	0	9	1	0	0	0	7
575	Nucleosomeassemblyprotein-likeprotein OS=Leishmania infantum OX=5671 GN=LINF_310024900 PE=3 SV=1		A0A2K4Z1L6_LEIIN		95 kDa	0	3	0	2	0	0	0	0	0	3	0	0	0	0	0	3	0	0	0	0	0	3	0	0	0	11
576	Nucleosomeassemblyprotein-putative OS=Leishmania infantum OX=5671 GN=LINF_190009300 PE=3 SV=1		A0A2K4YSD1_LEIIN		74 kDa	0	0	0	3	0	0	1	1	0	1	0	0	0	0	2	2	0	0	5	0	7	1	0	0	0	7
577	Obg-like ATPase 1 OS=Leishmania infantum OX=5671 GN=LINF_270030700 PE=3 SV=1		A0A2K4YY02_LEIIN		56 kDa	0	0	0	3	0	0	3	1	0	1	0	0	0	0	0	3	0	0	1	0	3	1	0	0	0	8
578	Oligopeptidase bwith=GeneDB:LmjF09.0770 OS=Leishmania infantum OX=5671 GN=OPB PE=4 SV=1		A4HTZ8_LEIIN		32 kDa	0	0	0	3	0	0	3	1	0	1	0	0	0	0	0	3	0	0	0	0	0	3	0	0	0	10
579	Oligosaccharyltransferasesubunit-putative OS=Leishmania infantum OX=5671 GN=LINF_350016200 PE=4 SV=1		A0A2K4Z622_LEIIN (+1)		45 kDa	0	0	0	3	0	0	6	4	0	1	0	0	0	0	0	3	0	0	0	0	5	2	0	0	0	9
580	Oligosaccharyltransferasesubunit-putative OS=Leishmania infantum OX=5671 GN=LINF_350016300 PE=4 SV=1		A0A2K4Z614_LEIIN		56 kDa	0	0	0	3	0	0	0	0	0	3	0	0	0	0	0	3	0	0	0	0	0	3	0	0	0	12
581	p27 protein OS=Leishmania infantum OX=5671 GN=P27 PE=4 SV=1		A4I3H5_LEIIN		22 kDa	0	0	0	3	0	0	0	0	0	3	0	0	0	0	0	3	0	0	0	0	0	3	0	0	0	12
582	Palmitoyltransferase OS=Leishmania infantum OX=5671 GN=LINF_110017000 PE=3 SV=1		A0A2K4YNQ6_LEIIN		20 kDa	0	0	0	3	0	0	1	0	0	2	0	0	0	0	0	3	0	0	0	0	5	2	0	0	0	10
583	Palmitoyltransferase OS=Leishmania infantum OX=5671 GN=LINJ_23_1700 PE=3 SV=1		A4I0K2_LEIIN		29 kDa	0	0	0	3	0	0	1	2	0	1	0	0	0	0	1	2	0	0	1	0	4	1	0	0	0	7
584	Paraflagellarrodprotein1D-putative OS=Leishmania infantum OX=5671 GN=LINF_160020200 PE=4 SV=1		A0A2K4YR27_LEIIN		17 kDa	0	0	0	3	0	0	0	0	0	3	0	0	0	0	0	3	0	0	3	0	2	1	0	0	0	10
585	Paraflagellarrodprotein1D-putative OS=Leishmania infantum OX=5671 GN=LINF_290024300 PE=4 SV=1		A0A2K4YZT1_LEIIN (+2)		89 kDa	0	2	0	2	0	0	0	0	0	3	0	0	0	0	0	3	0	0	3	0	6	1	0	0	0	9
586	Pentamidineresistanceprotein1 OS=Leishmania infantum OX=5671 GN=LINF_230007300 PE=4 SV=1		A0A2K4YUH0_LEIIN		17 kDa	0	0	0	3	0	0	2	9	0	1	0	0	0	0	0	3	0	0	0	0	2	2	0	0	0	9
587	Pentamidineresistanceprotein1 OS=Leishmania infantum OX=5671 GN=LINF_230007300 PE=4 SV=1		A0A2K4YUH0_LEIIN-DECOY		17 kDa	0	0	0	3	0	0	2	0	0	2	0	0	0	0	0	3	0	0	0	0	0	3	0	0	0	11
588	PeptidaseT-putative-metallo-peptidase-ClanMH-familyM20B OS=Leishmania infantum OX=5671 GN=LINF_170008300 PE=4 SV=1		A0A2K4YRA7_LEIIN		135 kDa	0	0	0	3	0	0	0	0	0	3	0	0	0	0	0	3	0	0	0	0	2	2	0	0	0	11
589	Peptidyl-prolyl cis-trans isomerase OS=Leishmania infantum OX=5671 GN=LINF_310005400 PE=3 SV=1		A0A2K4Z115_LEIIN		40 kDa	0	0	0	3	0	0	2	1	0	1	0	0	0	0	0	3	0	0	0	0	4	2	0	0	0	9
590	Peptidylprolyl isomerase OS=Leishmania infantum OX=5671 GN=LINF_190014900 PE=4 SV=1		A0A2K4YSH2_LEIIN		29 kDa	0	0	0	3	0	0	0	1	0	2	0	0	0	0	0	3	0	0	0	0	3	2	0	0	0	10
591	Peptidylprolyl isomerase-like protein OS=Leishmania infantum OX=5671 GN=LINJ_19_1560 PE=4 SV=1		A4HYI1_LEIIN		81 kDa	2	4	0	1	0	0	0	0	0	3	0	0	0	0	0	3	0	0	0	0	0	3	0	0	0	10
592	Pescadillo homolog OS=Leishmania infantum OX=5671 GN=LINF_040013100 PE=3 SV=1		A0A2K4YKU1_LEIIN		114 kDa	0	0	0	3	0	0	0	0	0	3	0	0	0	0	2	2	0	0	8	0	0	2	0	0	0	10
593	p-glycoprotein OS=Leishmania infantum OX=5671 GN=MDR1 PE=4 SV=1		A4I9R3_LEIIN		37 kDa	0	0	0	3	0	0	2	0	0	2	0	0	0	0	0	3	0	0	0	0	6	2	0	0	0	10
594	Phosphatidylinositolkinaserelatedprotein-putative OS=Leishmania infantum OX=5671 GN=LINF_020006200 PE=3 SV=1		A0A2K4YK33_LEIIN-DECOY		237 kDa	0	0	0	3	0	0	2	0	0	2	0	0	0	0	0	3	0	0	1	0	1	1	0	0	0	9
595	Phosphodiesterase OS=Leishmania infantum OX=5671 GN=LINF_180016300 PE=3 SV=1		A0A2K4YS08_LEIIN		154 kDa	0	0	0	3	0	0	9	4	0	1	0	0	1	0	0	2	0	0	0	0	12	2	0	0	0	8
596	Phosphodiesterase OS=Leishmania infantum OX=5671 GN=PDEA PE=3 SV=1		A4HXY3_LEIIN		154 kDa	0	3	0	2	0	0	0	0	0	3	0	0	0	0	0	3	0	0	0	0	0	3	0	0	0	11
597	Phosphoglycanbeta1-3galactosyltransferase5 OS=Leishmania infantum OX=5671 GN=LINF_310039800 PE=3 SV=1		A0A2K4Z217_LEIIN (+1)		97 kDa	0	0	0	3	0	0	0	0	0	3	0	0	0	0	0	3	0	0	0	0	5	2	0	0	0	11
598	Phospholipid-transporting ATPase OS=Leishmania infantum OX=5671 GN=LINJ_13_1590 PE=3 SV=1		A4HVT2_LEIIN		20 kDa	0	0	0	3	0	0	0	0	0	3	0	0	0	0	0	3	0	0	0	0	4	2	0	0	0	11
599	Phosphomannomutase OS=Leishmania infantum OX=5671 GN=PMM PE=3 SV=1		A4IDG8_LEIIN		478 kDa	0	0	0	3	0	0	3	1	0	1	0	0	0	1	0	2	0	0	0	0	4	2	0	0	0	8
600	Phosphotransferaseenzymefamily-putative/Pfam:PF01636 OS=Leishmania infantum OX=5671 GN=LINF_160006200 PE=4 SV=1		A0A2K4YQQ6_LEIIN		137 kDa	0	0	0	3	0	0	2	0	0	2	0	0	0	0	1	2	0	0	0	0	2	2	0	0	0	9
601	Polyadenylate-binding protein OS=Leishmania infantum OX=5671 GN=PABP2 PE=3 SV=1		A4IBV3_LEIIN		45 kDa	0	1	0	2	0	0	1	1	0	1	0	0	0	0	6	2	0	0	3	0	11	1	0	0	0	6
602	Pretranslocationprotein-alphasubunit-putative OS=Leishmania infantum OX=5671 GN=LINF_110016500 PE=3 SV=1		A0A2K4YNN7_LEIIN		35 kDa	0	0	0	3	0	0	2	1	0	1	0	0	0	0	0	3	0	0	0	0	3	2	0	0	0	9
603	Profilin OS=Leishmania infantum OX=5671 GN=LINJ_32_0550 PE=3 SV=1		A4I7N0_LEIIN		305 kDa	0	2	0	2	0	0	2	6	0	1	0	0	0	0	0	3	0	0	0	0	2	2	0	0	0	8
604	Prohibitin-putative OS=Leishmania infantum OX=5671 GN=LINF_350005800 PE=4 SV=1		A0A2K4Z5R1_LEIIN		68 kDa	0	0	0	3	0	0	6	3	0	1	0	0	0	0	0	3	0	0	0	0	2	2	0	0	0	9
605	Proliferating cell nuclear antigen OS=Leishmania infantum OX=5671 GN=LINF_150022600 PE=3 SV=1		A0A2K4YQL4_LEIIN		30 kDa	0	0	0	3	0	0	0	3	1	1	0	0	0	0	0	3	0	0	0	0	0	3	0	0	0	10
606	Proline dehydrogenase OS=Leishmania infantum OX=5671 GN=LINJ_26_1590 PE=3 SV=1		A4I294_LEIIN		28 kDa	0	0	0	3	0	0	2	0	0	2	0	0	0	0	0	3	0	0	0	0	2	2	0	0	0	10
607	Prolyl-tRNAsynthetase-putative OS=Leishmania infantum OX=5671 GN=LINF_180017600 PE=3 SV=1		A0A2K4YS10_LEIIN		17 kDa	0	2	0	2	0	0	3	2	0	1	0	0	0	0	3	2	0	0	1	0	2	1	0	0	0	6
608	Promastigotesurfaceantigen38S OS=Leishmania infantum OX=5671 GN=LINF_120013100 PE=4 SV=1		A0A2K4YNZ9_LEIIN		25 kDa	0	0	0	3	0	0	0	0	0	3	0	0	0	0	0	3	0	0	0	0	6	2	0	0	0	11
609	Prostaglandin f2-alpha synthase/D-arabinose dehydrogenase OS=Leishmania infantum OX=5671 GN=PGFS PE=4 SV=1		A4I6Z4_LEIIN		23 kDa	3	6	0	1	0	0	0	0	0	3	0	0	0	0	0	3	0	0	0	0	0	3	0	0	0	10
610	Proteasome subunit alpha type OS=Leishmania infantum OX=5671 GN=91E11 PE=2 SV=1		Q9GNZ8_LEIIN		30 kDa	0	0	0	3	0	0	1	1	0	1	0	0	1	0	0	2	0	0	0	0	2	2	0	0	0	8
611	Proteasome subunit alpha type OS=Leishmania infantum OX=5671 GN=LINF_210026800 PE=3 SV=1		A0A2K4YTS9_LEIIN		70 kDa	0	4	0	2	0	0	0	0	0	3	0	0	0	0	0	3	0	0	0	0	0	3	0	0	0	11
612	Proteasome subunit alpha type OS=Leishmania infantum OX=5671 GN=LINF_210028100 PE=3 SV=1		A0A2K4YTU9_LEIIN		29 kDa	0	5	0	2	0	0	0	0	0	3	0	0	0	0	0	3	0	0	0	0	2	2	0	0	0	10
613	Proteasome subunit alpha type OS=Leishmania infantum OX=5671 GN=LINJ_14_0310 PE=3 SV=1		A4HVX3_LEIIN		34 kDa	0	0	0	3	0	0	0	2	0	2	0	0	0	0	0	3	0	0	0	0	3	2	0	0	0	10
614	Proteasome subunit alpha type OS=Leishmania infantum OX=5671 GN=LINJ_35_4910 PE=2 SV=1		Q7JMX2_LEIIN		356 kDa	2	1	0	1	0	0	0	3	1	1	0	0	4	0	3	1	0	0	0	0	6	2	0	0	0	5
615	Proteasome subunit beta type OS=Leishmania infantum OX=5671 GN=LINF_120005200 PE=3 SV=1		A0A2K4YNS2_LEIIN		57 kDa	3	6	0	1	0	0	1	0	0	2	0	0	2	0	3	1	0	0	0	0	8	2	0	0	0	6
616	Proteasome subunit beta type OS=Leishmania infantum OX=5671 GN=LINJ_06_0140 PE=3 SV=1		A4HSQ5_LEIIN		25 kDa	0	0	0	3	0	0	1	1	0	1	0	0	1	0	1	1	0	0	0	0	3	2	0	0	0	7
617	Proteasome subunit beta type OS=Leishmania infantum OX=5671 GN=LINJ_35_3880 PE=3 SV=1		A4IBS2_LEIIN		73 kDa	0	0	0	3	0	0	0	1	0	2	0	0	0	0	1	2	0	0	0	0	4	2	0	0	0	9
618	ProteasomeregulatoryATPasesubunit5-putative OS=Leishmania infantum OX=5671 GN=LINF_220011600 PE=3 SV=1		A0A2K4YU24_LEIIN		11 kDa	0	0	0	3	0	0	4	4	0	1	0	0	1	0	5	1	0	0	4	0	9	1	0	0	0	6
619	Proteasomeregulatorynon-ATPasesubunit11-putative OS=Leishmania infantum OX=5671 GN=LINF_340012100 PE=4 SV=1		A0A2K4Z4K0_LEIIN		28 kDa	0	1	0	2	0	0	0	1	0	2	0	0	0	0	1	2	0	0	0	0	2	2	0	0	0	8
620	Proteasomeregulatorynon-ATP-asesubunit2-putative OS=Leishmania infantum OX=5671 GN=LINF_280023600 PE=3 SV=1		A0A2K4YYP8_LEIIN		88 kDa	0	2	0	2	0	0	0	0	0	3	0	0	0	0	0	3	0	0	0	0	0	3	0	0	0	11
621	Protein disulfide isomerase OS=Leishmania infantum OX=5671 GN=PDI-1 PE=4 SV=1		A4HSZ7_LEIIN		49 kDa	0	0	0	3	0	0	1	3	0	1	0	0	0	0	0	3	0	0	0	0	1	2	0	0	0	9
622	Protein kinase A catalytic subunit OS=Leishmania infantum OX=5671 GN=PKAC1 PE=3 SV=1		A4HXY2_LEIIN		17 kDa	0	0	0	3	0	0	23	0	0	2	0	0	0	0	0	3	0	0	2	0	1	1	0	0	0	9
623	Protein SEY1 homolog OS=Leishmania infantum OX=5671 GN=LINF_320008800 PE=3 SV=1		A0A2K4Z271_LEIIN (+1)		9 kDa	0	0	0	3	0	0	2	3	0	1	0	0	0	0	0	3	0	0	0	0	0	3	0	0	0	10
624	Protein tyrosine phosphatase-like protein OS=Leishmania infantum OX=5671 GN=LINJ_16_0240 PE=4 SV=1		A4HWS2_LEIIN		49 kDa	0	0	0	3	0	0	4	3	0	1	0	0	0	1	3	1	0	0	4	0	9	1	0	0	0	6
625	Proteinkinase-putative OS=Leishmania infantum OX=5671 GN=LINF_260022400 PE=4 SV=1		A0A2K4YWY3_LEIIN		49 kDa	0	0	0	3	0	0	7	4	0	1	0	0	2	1	0	1	0	0	0	0	3	2	0	0	0	7
626	Proteinphosphatase-putative OS=Leishmania infantum OX=5671 GN=LINF_250013300 PE=3 SV=1		A0A2K4YVW9_LEIIN		53 kDa	0	4	0	2	0	0	0	3	0	2	0	0	0	0	0	3	0	0	0	0	4	2	0	0	0	9
627	Protoporphyrinogen oxidase-like protein OS=Leishmania infantum OX=5671 PE=4 SV=1		A0A0R6YBC7_LEIIN (+1)		100 kDa	0	0	0	3	0	0	0	0	0	3	0	0	0	0	0	3	0	0	0	0	3	2	0	0	0	11
628	Pteridinetransporter(Truncated)-putative OS=Leishmania infantum OX=5671 GN=LINF_060018800 PE=4 SV=1		A0A2K4YLN2_LEIIN		29 kDa	0	0	0	3	0	0	0	0	0	3	0	0	0	0	0	3	0	0	0	0	2	2	0	0	0	11
629	Pteridinetransporter(Truncated)-putative OS=Leishmania infantum OX=5671 GN=LINF_100009500 PE=4 SV=1		A0A2K4YN13_LEIIN		70 kDa	0	0	0	3	0	0	0	0	0	3	0	0	0	0	1	2	0	0	0	1	9	1	0	0	0	9
630	Pumillioprotein8-putative OS=Leishmania infantum OX=5671 GN=LINF_250030800 PE=4 SV=1		A0A2K4YWE9_LEIIN		109 kDa	0	0	0	3	0	0	0	0	0	3	0	0	0	0	0	3	0	0	9	0	0	2	0	0	0	11
631	Putative 10 kDa heat shock protein OS=Leishmania infantum OX=5671 GN=LINJ_26_0590 PE=3 SV=1		A4I1Z4_LEIIN		56 kDa	0	0	0	3	0	0	7	4	0	1	0	0	0	0	0	3	0	0	0	0	0	3	0	0	0	10
632	Putative 14-3-3 protein OS=Leishmania infantum OX=5671 GN=LINJ_11_0350 PE=3 SV=1		A4HUU6_LEIIN		29 kDa	0	0	0	3	0	0	2	3	0	1	0	0	0	1	0	2	0	0	0	1	4	1	0	0	0	7
633	Putative 3'-nucleotidase/nuclease OS=Leishmania infantum OX=5671 GN=LINJ.12.0350 PE=4 SV=1		E9AGC7_LEIIN		67 kDa	0	0	0	3	0	0	0	0	0	3	0	0	0	0	0	3	0	0	0	0	2	2	0	0	0	11
634	Putative 60S ribosomal protein L28 OS=Leishmania infantum OX=5671 GN=LINJ_11_1110 PE=4 SV=1		A4HV19_LEIIN		21 kDa	0	16	0	2	0	0	0	0	0	3	0	0	0	0	0	3	0	0	0	0	0	3	0	0	0	11
635	Putative 60S ribosomal protein L37a OS=Leishmania infantum OX=5671 GN=LINJ_21_2190 PE=3 SV=1		A4HZI8_LEIIN		35 kDa	0	0	0	3	0	0	1	0	0	2	0	0	1	0	6	1	0	0	4	0	7	1	0	0	0	7
636	Putative 60S ribosomal protein L44 OS=Leishmania infantum OX=5671 GN=LINJ_13_1410 PE=3 SV=1		A4I9G4_LEIIN		26 kDa	0	0	0	3	0	0	0	0	0	3	0	0	5	0	8	1	0	0	9	0	19	1	0	0	0	8
637	Putative 60S ribosomal protein L7 OS=Leishmania infantum OX=5671 GN=LINJ_18_0230 PE=4 SV=1		A4HXP9_LEIIN		44 kDa	0	0	0	3	0	0	0	0	0	3	0	0	0	0	8	2	0	0	4	0	3	1	0	0	0	9
638	Putative adenylate kinase OS=Leishmania infantum OX=5671 GN=LINJ_34_0120 PE=3 SV=1		A4I9I0_LEIIN		9 kDa	0	0	0	3	0	0	10	6	0	1	0	0	0	0	1	2	0	0	0	0	8	2	0	0	0	8
639	Putative ADP/ATP translocase OS=Lutzomyia longipalpis OX=7200 PE=2 SV=1		A8CW89_LUTLO		16 kDa	0	0	0	3	0	0	0	5	3	1	0	0	0	0	0	3	0	0	0	0	0	3	0	0	0	10
640	Putative ama1 protein OS=Leishmania infantum OX=5671 GN=LINJ_30_1470 PE=4 SV=1		E9AHJ8_LEIIN		80 kDa	0	3	0	2	0	0	0	0	0	3	0	0	0	0	0	3	0	0	0	0	0	3	0	0	0	11
641	Putative ama1 protein OS=Leishmania infantum OX=5671 GN=LINJ_30_1480 PE=4 SV=1		E9AHJ9_LEIIN		11 kDa	0	1	0	2	0	0	0	0	0	3	0	0	0	0	0	3	0	0	0	0	1	2	0	0	0	10
642	Putative amino acid transporter OS=Leishmania infantum OX=5671 GN=AAT19 PE=4 SV=1		A4HTE2_LEIIN		99 kDa	0	2	0	2	0	0	0	0	0	3	0	0	0	0	0	3	0	0	0	0	0	3	0	0	0	11
643	Putative ascorbate-dependent peroxidase OS=Leishmania infantum OX=5671 GN=APX PE=3 SV=1		A4I9H5_LEIIN		44 kDa	0	0	0	3	0	0	12	7	0	1	0	0	0	0	0	3	0	0	0	0	4	2	0	0	0	9
644	Putative asparagine synthetase a OS=Leishmania infantum OX=5671 GN=LINJ_26_0790 PE=4 SV=1		A4I213_LEIIN		63 kDa	0	0	0	3	0	0	1	1	0	1	0	0	0	0	0	3	0	0	6	0	9	1	0	0	0	8
645	Putative aspartyl-tRNA synthetase OS=Leishmania infantum OX=5671 GN=LINJ_21_1120 PE=3 SV=1		E9AGV6_LEIIN		71 kDa	0	0	0	3	0	0	0	2	0	2	0	0	0	0	0	3	0	0	0	0	0	3	0	0	0	11
646	Putative ATP synthase F1 subunit gamma protein OS=Leishmania infantum OX=5671 GN=LINJ_21_2140 PE=4 SV=1		A4HZI3_LEIIN		13 kDa	0	0	0	3	0	0	3	2	0	1	0	0	0	0	0	3	0	0	0	0	10	2	0	0	0	9
647	Putative ATP synthase OS=Leishmania infantum OX=5671 GN=LINJ_36_3250 PE=4 SV=1		A4ID98_LEIIN		37 kDa	0	0	0	3	0	0	2	2	0	1	0	0	0	0	0	3	0	0	0	0	2	2	0	0	0	9
648	Putative calpain-like cysteine peptidase OS=Leishmania infantum OX=5671 GN=LINJ_20_1230 PE=3 SV=1		A4HYW2_LEIIN		63 kDa	0	0	0	3	0	0	0	0	0	3	0	0	0	0	0	3	0	0	0	0	2	2	0	0	0	11
649	Putative calpain-like cysteine peptidase OS=Leishmania infantum OX=5671 GN=LINJ_27_0510 PE=3 SV=1		A4I2N6_LEIIN		16 kDa	0	0	0	3	0	0	32	25	0	1	0	0	6	0	8	1	0	0	7	0	49	1	0	0	0	6
650	Putative calpain-like cysteine peptidase OS=Leishmania infantum OX=5671 GN=LINJ_34_0300 PE=3 SV=1		A4I9J8_LEIIN		37 kDa	0	0	0	3	0	0	0	0	0	3	0	0	0	0	0	3	0	0	0	0	6	2	0	0	0	11
651	Putative centromere/microtubule binding protein cbf5 OS=Leishmania infantum OX=5671 GN=LINJ_21_2130 PE=4 SV=1		A4HZI2_LEIIN		79 kDa	0	0	0	3	0	0	0	1	0	2	0	0	0	0	3	2	0	0	0	0	2	2	0	0	0	9
652	Putative chaperonin alpha subunit OS=Leishmania infantum OX=5671 GN=LINJ_32_3470 PE=3 SV=1		A4I8F2_LEIIN		45 kDa	0	15	0	2	0	0	0	0	0	3	0	0	0	0	0	3	0	0	0	0	0	3	0	0	0	11
653	Putative chaperonin TCP20 OS=Leishmania infantum OX=5671 GN=LINJ_13_1400 PE=3 SV=1		E9AGK2_LEIIN		87 kDa	0	0	1	2	0	0	0	0	0	3	0	0	0	0	0	3	0	0	0	0	0	3	0	0	0	11
654	Putative cysteinyl-tRNA synthetase OS=Leishmania infantum OX=5671 GN=LINJ.12.0230 PE=3 SV=1		E9AGB4_LEIIN		64 kDa	0	0	0	3	0	0	0	2	0	2	0	0	0	0	0	3	0	0	0	0	1	2	0	0	0	10
655	Putative cytochrome c oxidase subunit VI OS=Leishmania infantum OX=5671 GN=COX6 PE=4 SV=1		A4HZH7_LEIIN		56 kDa	0	0	0	3	0	0	13	4	0	1	0	0	0	1	0	2	0	0	0	0	2	2	0	0	0	8
656	Putative cytochrome c1, heme protein, mitochondrial OS=Leishmania infantum OX=5671 GN=LINJ_07_0210 PE=4 SV=1		A4HT63_LEIIN		40 kDa	0	0	0	3	0	0	26	20	0	1	0	0	0	0	0	3	0	0	0	0	14	2	0	0	0	9
657	Putative dynein heavy chain OS=Leishmania infantum OX=5671 GN=LINJ_13_1390 PE=4 SV=1		E9AGK1_LEIIN		54 kDa	0	0	0	3	0	0	1	0	0	2	0	0	1	0	1	1	0	0	0	0	2	2	0	0	0	8
658	Putative dynein heavy chain OS=Leishmania infantum OX=5671 GN=LINJ_26_1000 PE=4 SV=1		A4I231_LEIIN		69 kDa	0	0	0	3	0	0	2	0	0	2	0	0	0	0	0	3	0	0	0	0	3	2	0	0	0	10
659	Putative dynein heavy chain OS=Leishmania infantum OX=5671 GN=LINJ_27_1650 PE=4 SV=1		A4I2W5_LEIIN		33 kDa	0	0	0	3	0	0	3	1	0	1	0	0	0	0	0	3	0	0	0	0	3	2	0	0	0	9
660	Putative dynein heavy chain OS=Leishmania infantum OX=5671 GN=LINJ_34_3990 PE=4 SV=2		A4IAI7_LEIIN		247 kDa	0	1	0	2	0	0	3	0	0	2	0	0	1	0	0	2	0	0	0	0	2	2	0	0	0	8
661	Putative dynein heavy chain OS=Leishmania infantum OX=5671 GN=LINJ_34_3990 PE=4 SV=2		A4IAI7_LEIIN-DECOY		247 kDa	0	0	0	3	0	0	0	0	0	3	0	0	0	0	0	3	0	0	2	0	0	2	0	0	0	11
662	Putative fatty acyl CoA syntetase 1 OS=Leishmania infantum OX=5671 GN=LINJ_01_0490 PE=4 SV=1		A4HRH0_LEIIN		52 kDa	0	2	0	2	0	0	6	5	0	1	0	0	0	0	1	2	0	0	0	1	7	1	0	0	0	6
663	Putative folate/biopterin transporter OS=Leishmania infantum OX=5671 GN=LINJ_10_0390 PE=4 SV=2		A4HUE7_LEIIN		80 kDa	0	0	0	3	0	0	0	0	0	3	0	0	0	0	0	3	0	0	0	0	15	2	0	0	0	11
664	Putative fructose-1,6-bisphosphatase, cytosolic OS=Leishmania infantum OX=5671 GN=LINJ_04_1170 PE=3 SV=1		A4HSB4_LEIIN		?	0	0	0	3	0	0	4	0	0	2	0	0	0	0	0	3	0	0	0	0	1	2	0	0	0	10
665	Putative glycosomal membrane protein OS=Leishmania infantum OX=5671 GN=LINJ_28_2430 PE=4 SV=1		A4I3V7_LEIIN		32 kDa	0	0	0	3	0	0	16	11	0	1	0	0	0	0	0	3	0	0	0	0	25	2	0	0	0	9
666	Putative heat shock protein DNAJ OS=Leishmania infantum OX=5671 GN=LINJ_22_0009 PE=4 SV=1		E9AGY8_LEIIN		39 kDa	0	0	0	3	0	0	1	0	0	2	0	0	0	0	1	2	0	0	0	0	5	2	0	0	0	9
667	Putative high mobility group protein homolog tdp-1 OS=Leishmania infantum OX=5671 GN=LINJ_29_0890 PE=4 SV=1		A4I4D9_LEIIN		102 kDa	0	1	0	2	0	0	1	0	1	1	0	0	0	0	2	2	0	0	3	0	0	2	0	0	0	7
668	Putative hydrolase, alpha/beta fold family OS=Leishmania infantum OX=5671 GN=LINJ_28_1700 PE=4 SV=1		A4I3N6_LEIIN		63 kDa	0	0	0	3	0	0	0	2	0	2	0	0	0	0	0	3	0	0	0	0	0	3	0	0	0	11
669	Putative kinesin OS=Leishmania infantum OX=5671 GN=LINJ_05_0630 PE=3 SV=1		A4HSI5_LEIIN		40 kDa	0	0	0	3	0	0	0	0	0	3	0	0	0	0	0	3	0	0	0	0	0	3	0	0	0	12
670	Putative kinesin OS=Leishmania infantum OX=5671 GN=LINJ_16_1570 PE=3 SV=1		A4HX45_LEIIN		42 kDa	0	0	0	3	0	0	0	0	0	3	0	0	0	0	0	3	0	0	0	0	0	3	0	0	0	12
671	Putative kinesin OS=Leishmania infantum OX=5671 GN=LINJ_30_1510 PE=3 SV=1		A4I5H9_LEIIN		119 kDa	0	4	0	2	0	0	1	1	0	1	0	0	0	0	0	3	0	0	0	0	2	2	0	0	0	8
672	Putative kinesin OS=Leishmania infantum OX=5671 GN=LINJ_35_2090 PE=3 SV=1		A4IBA7_LEIIN		33 kDa	1	7	0	1	0	0	0	0	0	3	0	0	0	0	0	3	0	0	0	0	0	3	0	0	0	10
673	Putative lectin OS=Leishmania infantum OX=5671 GN=LINJ_13_0560 PE=4 SV=1		A4HVJ5_LEIIN		81 kDa	0	0	0	3	0	0	4	5	0	1	0	0	0	0	0	3	0	0	0	0	6	2	0	0	0	9
674	Putative lipophosphoglycan biosynthetic protein OS=Leishmania infantum OX=5671 GN=LPG3 PE=3 SV=1		A4I4C9_LEIIN		202 kDa	0	0	0	3	0	0	13	14	0	1	0	0	0	0	0	3	0	0	1	0	16	1	0	0	0	8
675	Putative long-chain-fatty-acid-CoA ligase OS=Leishmania infantum OX=5671 GN=LINJ_01_0510 PE=4 SV=1		A4HRH2_LEIIN		67 kDa	0	2	1	1	0	0	0	0	0	3	0	0	0	0	0	3	0	0	0	0	0	3	0	0	0	10
676	Putative long-chain-fatty-acid-CoA ligase OS=Leishmania infantum OX=5671 GN=LINJ_01_0540 PE=4 SV=1		A4HRH5_LEIIN		112 kDa	0	0	0	3	0	0	0	0	0	3	0	0	0	0	0	3	0	0	0	0	0	3	0	0	0	12
677	Putative mitochondrial phosphate transporter OS=Leishmania infantum OX=5671 GN=LINJ_35_4490 PE=3 SV=1		A4IBY2_LEIIN		22 kDa	0	0	0	3	0	0	7	0	0	2	0	0	0	0	0	3	0	0	0	0	11	2	0	0	0	10
678	Putative mitochondrial processing peptidase alpha subunit OS=Leishmania infantum OX=5671 GN=LINJ_13_0760 PE=4 SV=1		A4HVL5_LEIIN		12 kDa	0	2	0	2	0	0	36	13	0	1	0	0	0	0	0	3	0	0	1	0	43	1	0	0	0	7
679	Putative nitrate reductase OS=Leishmania infantum OX=5671 GN=LINJ_30_0630 PE=4 SV=1		A4I589_LEIIN		45 kDa	0	0	0	3	0	0	1	0	0	2	0	0	0	0	0	3	0	0	0	0	3	2	0	0	0	10
680	Putative nucleolar protein OS=Leishmania infantum OX=5671 GN=LINJ_31_0200 PE=3 SV=1		A4I6B1_LEIIN		60 kDa	0	0	0	3	0	0	0	0	0	3	0	0	0	0	2	2	0	0	0	0	1	2	0	0	0	10
681	Putative nucleolar RNA helicase II OS=Leishmania infantum OX=5671 GN=LINJ_05_0140 PE=4 SV=2		A4HSE3_LEIIN		34 kDa	0	0	0	3	0	0	4	0	0	2	0	0	0	0	1	2	0	0	7	0	7	1	0	0	0	8
682	Putative nucleolar RNA-binding protein OS=Leishmania infantum OX=5671 GN=LINJ_07_1140 PE=4 SV=2		A4HTC3_LEIIN		27 kDa	0	2	0	2	0	0	4	0	0	2	0	0	0	0	9	2	0	0	4	0	11	1	0	0	0	7
683	Putative oxidoreductase OS=Leishmania infantum OX=5671 GN=LINJ_36_4380 PE=4 SV=1		A4IE56_LEIIN		74 kDa	1	3	0	1	0	0	0	0	0	3	0	0	0	0	0	3	0	0	0	0	0	3	0	0	0	10
684	Putative peptidase M20/M25/M40 OS=Leishmania infantum OX=5671 GN=LINJ_33_1710 PE=4 SV=1		A4I933_LEIIN		41 kDa	0	0	0	3	0	0	0	0	0	3	0	0	0	0	0	3	0	0	0	0	0	3	0	0	0	12
685	Putative prolyl-tRNA synthetase OS=Leishmania infantum OX=5671 GN=LINJ_18_1230 PE=3 SV=1		A4HY00_LEIIN		34 kDa	0	2	0	2	0	0	3	3	0	1	0	0	0	0	3	2	0	0	1	0	3	1	0	0	0	6
686	Putative proteasome regulatory ATPase subunit 2 OS=Leishmania infantum OX=5671 GN=LINJ_13_0990 PE=3 SV=1		A4HVN7_LEIIN		44 kDa	0	0	0	3	0	0	4	6	0	1	0	0	0	0	3	2	0	0	0	0	9	2	0	0	0	8
687	Putative proteasome regulatory ATPase subunittcc1l8.3 OS=Leishmania infantum OX=5671 GN=LINJ.12.0190 PE=3 SV=1		E9AGB0_LEIIN-DECOY		88 kDa	0	0	0	3	0	0	0	0	0	3	0	0	0	2	0	2	0	0	0	0	0	3	0	0	0	11
688	Putative proteasome regulatory non-ATP-ase subunit 2 OS=Leishmania infantum OX=5671 GN=LINJ_28_1850 PE=3 SV=1		A4I3Q0_LEIIN		305 kDa	0	0	0	3	0	0	1	1	0	1	0	0	0	1	2	1	0	0	1	0	8	1	0	0	0	6
689	Putative proteasome regulatory non-ATP-ase subunit 3 OS=Leishmania infantum OX=5671 GN=LINJ_27_1370 PE=4 SV=1		A4I372_LEIIN		153 kDa	0	3	0	2	0	0	0	0	0	3	0	0	0	0	0	3	0	0	0	0	0	3	0	0	0	11
690	Putative proteasome regulatory non-ATP-ase subunit OS=Leishmania infantum OX=5671 GN=LINJ_07_1300 PE=4 SV=1		A4HTD8_LEIIN		69 kDa	0	0	0	3	0	0	0	0	0	3	0	0	1	0	0	2	0	0	0	0	2	2	0	0	0	10
691	Putative proteasome regulatory non-ATP-ase subunit OS=Leishmania infantum OX=5671 GN=LINJ_32_2960 PE=4 SV=1		A4I8A3_LEIIN		181 kDa	0	0	0	3	0	0	3	3	0	1	0	0	0	0	1	2	0	0	0	0	5	2	0	0	0	8
692	Putative pumilio protein 6 OS=Leishmania infantum OX=5671 GN=PUF6 PE=4 SV=1		A4I8Y0_LEIIN		28 kDa	0	0	0	3	0	0	0	1	0	2	0	0	0	0	0	3	0	0	2	0	2	1	0	0	0	9
693	Putative pyruvate dehydrogenase E1 component alpha subunit OS=Leishmania infantum OX=5671 GN=LINJ_18_1360 PE=4 SV=1		A4HY08_LEIIN		45 kDa	0	0	0	3	0	0	8	0	0	2	0	0	0	0	0	3	0	0	0	0	0	3	0	0	0	11
694	Putative reiske iron-sulfur protein OS=Leishmania infantum OX=5671 GN=LINJ_35_1540 PE=4 SV=2		A4IB55_LEIIN		73 kDa	0	0	0	3	0	0	10	3	0	1	0	0	0	0	0	3	0	0	0	0	9	2	0	0	0	9
695	Putative ribosomal protein S20 OS=Leishmania infantum OX=5671 GN=LINJ_28_1100 PE=3 SV=1		E9AHH9_LEIIN		50 kDa	0	2	0	2	0	0	2	1	0	1	0	0	0	0	2	2	0	0	2	0	7	1	0	0	0	6
696	Putative ribosome biogenesis protein OS=Leishmania infantum OX=5671 GN=LINJ_20_1640 PE=4 SV=1		A4HYZ6_LEIIN		164 kDa	0	0	0	3	0	0	0	0	0	3	0	0	0	0	0	3	0	0	6	0	2	1	0	0	0	10
697	Putative RNA binding protein OS=Leishmania infantum OX=5671 GN=LINJ_18_0590 PE=4 SV=1		A4HXT4_LEIIN		114 kDa	0	0	0	3	0	0	0	0	0	3	0	0	0	0	3	2	0	0	0	0	4	2	0	0	0	10
698	Putative RNA helicase OS=Leishmania infantum OX=5671 GN=LINJ_21_0670 PE=4 SV=1		A4HZ60_LEIIN		25 kDa	0	0	0	3	0	0	0	0	0	3	0	0	0	0	1	2	0	0	2	0	3	1	0	0	0	9
699	Putative RNA-binding protein OS=Leishmania infantum OX=5671 GN=LINJ_30_1170 PE=4 SV=1		A4I5E2_LEIIN		30 kDa	0	0	0	3	0	0	0	0	0	3	0	0	0	0	4	2	0	0	14	0	0	2	0	0	0	10
700	Putative RNA-binding protein OS=Leishmania infantum OX=5671 GN=LINJ_32_2950 PE=4 SV=1		A4I8A2_LEIIN		10 kDa	0	0	0	3	0	0	0	0	0	3	0	0	0	0	2	2	0	0	15	0	1	1	0	0	0	9
701	Putative RNA-binding protein OS=Leishmania infantum OX=5671 GN=LINJ_35_2240 PE=4 SV=1		E9AHW1_LEIIN		53 kDa	0	0	0	3	0	0	0	0	0	3	0	0	0	0	6	2	0	0	2	0	9	1	0	0	0	9
702	Putative serine/threonine-protein kinase OS=Leishmania infantum OX=5671 GN=LINJ_25_2450 PE=3 SV=1		A4I1T4_LEIIN		61 kDa	0	6	2	1	0	0	12	5	0	1	0	0	0	0	2	2	0	0	3	0	12	1	0	0	0	5
703	Putative serine/threonine-protein kinase OS=Leishmania infantum OX=5671 GN=LINJ_30_3640 PE=4 SV=1		A4I649_LEIIN		57 kDa	0	0	0	3	0	0	1	2	0	1	0	0	0	0	0	3	0	0	1	0	2	1	0	0	0	8
704	Putative serine-threonine dehydratase OS=Leishmania infantum OX=5671 GN=LINJ_06_0760 PE=4 SV=1		A4HSW5_LEIIN		72 kDa	0	0	0	3	0	0	2	0	0	2	0	0	0	0	0	3	0	0	0	0	1	2	0	0	0	10
705	Putative signal recognition particle protein OS=Leishmania infantum OX=5671 GN=LINJ_19_0790 PE=4 SV=1		A4HY99_LEIIN		161 kDa	0	0	0	3	0	0	0	0	0	3	0	0	0	0	0	3	0	0	2	0	0	2	0	0	0	11
706	Putative sterol C-24 reductase OS=Leishmania infantum OX=5671 GN=LINJ_33_0730 PE=4 SV=1		A4I8T4_LEIIN		41 kDa	0	0	0	3	0	0	2	0	0	2	0	0	0	0	0	3	0	0	0	0	1	2	0	0	0	10
707	Putative syntaxin binding protein 1 OS=Leishmania infantum OX=5671 GN=LINJ_26_2270 PE=3 SV=1		A4I2F3_LEIIN		27 kDa	0	0	0	3	0	0	1	0	0	2	0	0	0	0	0	3	0	0	0	2	0	2	0	0	0	10
708	Putative thimet oligopeptidase OS=Leishmania infantum OX=5671 GN=LINJ_26_1550 PE=3 SV=1		A4I291_LEIIN		?	0	2	0	2	0	0	4	6	0	1	0	0	0	0	1	2	0	0	0	0	0	3	0	0	0	8
709	Putative Tob55 OS=Leishmania infantum OX=5671 GN=LINJ_29_1940 PE=4 SV=1		A4I4P0_LEIIN		79 kDa	0	0	0	3	0	0	2	2	0	1	0	0	0	0	0	3	0	0	0	0	0	3	0	0	0	10
710	Putative ubiquitin-activating enzyme e1 OS=Leishmania infantum OX=5671 GN=LINJ_35_3110 PE=4 SV=1		A4IBJ4_LEIIN		67 kDa	0	0	0	3	0	0	1	3	0	1	0	0	0	0	0	3	0	0	0	0	3	2	0	0	0	9
711	Putative ubiquitin-protein ligase OS=Leishmania infantum OX=5671 GN=LINJ_36_6600 PE=4 SV=2		A4IC88_LEIIN		70 kDa	0	0	0	3	0	0	1	0	0	2	0	0	1	0	1	1	0	0	0	0	9	2	0	0	0	8
712	Putative U-box domain protein OS=Leishmania infantum OX=5671 GN=LINJ_29_0810 PE=4 SV=1		A4I4D1_LEIIN		247 kDa	0	0	0	3	0	0	3	3	0	1	0	0	1	1	0	1	0	0	1	0	2	1	0	0	0	6
713	Putative vacuolar-type Ca2+-ATPase (Fragment) OS=Leishmania infantum OX=5671 GN=LINJ_07_0700 PE=3 SV=2		A4HTF0_LEIIN		39 kDa	0	0	0	3	0	0	3	0	1	1	0	0	0	0	0	3	0	0	0	0	2	2	0	0	0	9
714	Putative valyl-tRNA synthetase OS=Leishmania infantum OX=5671 GN=LINJ_30_3170 PE=3 SV=1		A4I5Z4_LEIIN		16 kDa	0	3	0	2	0	0	0	0	0	3	0	0	0	0	0	3	0	0	0	0	0	3	0	0	0	11
715	Putative voltage-dependent anion-selective channel OS=Leishmania infantum OX=5671 GN=LINJ_02_0420 PE=4 SV=1		A4HRP1_LEIIN		68 kDa	0	0	0	3	0	0	6	1	0	1	0	0	0	0	0	3	0	0	0	0	1	2	0	0	0	9
716	Putative zinc carboxypeptidase OS=Leishmania infantum OX=5671 GN=LINJ_33_0210 PE=4 SV=1		A4I8N7_LEIIN		25 kDa	0	0	0	3	0	0	2	0	0	2	0	0	0	0	0	3	0	0	0	0	0	3	0	0	0	11
717	PutativeintraflagellartransportproteinD4 OS=Leishmania infantum OX=5671 GN=LINF_080016800 PE=4 SV=1		A0A2K4YMF0_LEIIN		68 kDa	0	0	0	3	0	0	1	0	0	2	0	0	1	0	0	2	0	0	0	0	2	2	0	0	0	9
718	PutativetRNAbindingdomaincontainingprotein-putative/Pfam:PF01588 OS=Leishmania infantum OX=5671 GN=LINF_220010200 PE=4 SV=1		A0A2K4YU03_LEIIN		73 kDa	0	0	0	3	0	0	0	0	0	3	0	0	0	1	0	2	0	0	1	0	2	1	0	0	0	9
719	Pyrroline-5-carboxylate reductase OS=Leishmania infantum OX=5671 GN=P5CR PE=3 SV=1		E9AGK4_LEIIN		49 kDa	0	0	0	3	0	0	0	0	0	3	0	0	0	0	0	3	0	0	2	0	0	2	0	0	0	11
720	Pyruvate dehydrogenase E1 component subunit beta OS=Leishmania infantum OX=5671 GN=LINJ_25_1790 PE=4 SV=1		A4I1L9_LEIIN		48 kDa	0	0	0	3	0	0	6	3	0	1	0	0	0	0	0	3	0	0	0	0	5	2	0	0	0	9
721	Racserine-threoninekinase-putative OS=Leishmania infantum OX=5671 GN=LINF_300013400 PE=4 SV=1		A0A2K4Z0C5_LEIIN		30 kDa	0	0	0	3	0	0	1	2	0	1	0	0	0	0	0	3	0	0	0	0	3	2	0	0	0	9
722	Ras-relatedproteinRab5A-putative OS=Leishmania infantum OX=5671 GN=LINF_180016700 PE=4 SV=1		A0A2K4YRZ8_LEIIN		38 kDa	0	0	0	3	0	0	3	4	0	1	0	0	0	0	1	2	0	0	0	0	2	2	0	0	0	8
723	Receptor-type adenylate cyclase b OS=Leishmania infantum OX=5671 GN=RAC-B2 PE=4 SV=1		A4HX85_LEIIN		?	0	3	0	2	0	0	17	4	0	1	0	0	0	0	0	3	0	0	6	0	36	1	0	0	0	7
724	Receptor-typeadenylatecyclase-putative OS=Leishmania infantum OX=5671 GN=LINF_170007300 PE=4 SV=1		A0A2K4YR99_LEIIN (+1)		88 kDa	0	0	0	3	0	0	0	0	0	3	0	0	0	0	0	3	0	0	0	0	0	3	0	0	0	12
725	Receptor-typeadenylatecyclase-putative OS=Leishmania infantum OX=5671 GN=LINF_170007400 PE=4 SV=1		A0A2K4YR90_LEIIN (+1)		88 kDa	0	4	0	2	0	0	4	0	0	2	0	0	0	0	0	3	0	0	0	0	11	2	0	0	0	9
726	Regulatorysubunitofproteinkinasea-likeprotein OS=Leishmania infantum OX=5671 GN=LINF_340035100 PE=4 SV=1		A0A2K4Z589_LEIIN		26 kDa	0	1	0	2	0	0	0	0	0	3	0	0	0	0	1	2	0	0	3	0	1	1	0	0	0	8
727	Ribokinase OS=Leishmania infantum OX=5671 GN=LINF_270009300 PE=3 SV=1		A0A2K4YXD2_LEIIN		89 kDa	0	0	0	3	0	0	0	0	0	3	0	0	0	0	0	3	0	0	0	0	3	2	0	0	0	11
728	Ribonucleoproteinp18-mitochondrialprecursor-putative OS=Leishmania infantum OX=5671 GN=LINF_150008100 PE=4 SV=1		A0A2K4YQ70_LEIIN		46 kDa	0	0	0	3	0	0	15	8	0	1	0	0	0	1	0	2	0	0	0	1	24	1	0	0	0	7
729	Ribonucleoproteinp18-mitochondrialprecursor-putative OS=Leishmania infantum OX=5671 GN=LINF_150008200 PE=4 SV=1		A0A2K4YQ80_LEIIN		16 kDa	0	1	0	2	0	0	11	5	0	1	0	0	0	1	0	2	0	0	0	1	22	1	0	0	0	6
730	Ribonucleoside-diphosphate reductase OS=Leishmania infantum OX=5671 GN=LINJ_28_0980 PE=3 SV=1		A4I3G6_LEIIN		75 kDa	0	0	0	3	0	0	7	4	0	1	0	0	0	0	0	3	0	0	0	0	4	2	0	0	0	9
731	Ribosome biogenesis protein BOP1 homolog OS=Leishmania infantum OX=5671 GN=LinJ11.0410 PE=3 SV=1		BOP1_LEIIN		96 kDa	0	0	0	3	0	0	0	0	0	3	0	0	2	0	10	1	0	0	14	0	1	1	0	0	0	8
732	Ribosome biogenesis regulatory protein OS=Leishmania infantum OX=5671 GN=LINJ_30_0640 PE=3 SV=1		A4I590_LEIIN		18 kDa	0	0	0	3	0	0	0	0	0	3	0	0	0	0	1	2	0	0	2	0	1	1	0	0	0	9
733	Ribulose-phosphate3-epimerase-putative OS=Leishmania infantum OX=5671 GN=LINF_350042200 PE=4 SV=1		A0A2K4Z6S2_LEIIN		36 kDa	0	0	0	3	0	0	2	0	0	2	0	0	0	0	0	3	0	0	0	0	0	3	0	0	0	11
734	RNA cytidine acetyltransferase OS=Leishmania infantum OX=5671 GN=LINJ_17_1350 PE=3 SV=1		A4HXK2_LEIIN		58 kDa	0	0	0	3	0	0	0	0	0	3	0	0	0	0	1	2	0	0	7	0	3	1	0	0	0	9
735	RNA helicase OS=Leishmania infantum OX=5671 GN=LINF_350045800 PE=3 SV=1		A0A2K4Z6W8_LEIIN		81 kDa	0	0	0	3	0	0	0	0	0	3	0	0	0	0	0	3	0	0	4	0	0	2	0	0	0	11
736	RNAbindingprotein-likeprotein OS=Leishmania infantum OX=5671 GN=LINF_070016300 PE=4 SV=1		A0A2K4YM00_LEIIN		50 kDa	0	2	0	2	0	0	1	0	0	2	0	0	0	0	9	2	0	0	0	0	9	2	0	0	0	8
737	RNA-bindingprotein-likeprotein OS=Leishmania infantum OX=5671 GN=LINF_100017400 PE=4 SV=1		A0A2K4YN94_LEIIN		20 kDa	0	0	0	3	0	0	0	0	0	3	0	0	0	0	0	3	0	0	5	0	1	1	0	0	0	10
738	RNA-bindingprotein-putative-UPB1 OS=Leishmania infantum OX=5671 GN=LINF_250010100 PE=4 SV=1		A0A2K4YVU5_LEIIN (+2)		63 kDa	1	0	1	1	0	0	3	1	0	1	0	0	0	0	1	2	0	0	6	0	6	1	0	0	0	5
739	RNArecognitionmotif.(A.k.a.RRM-RBD-orRNPdomain)/RNArecognitionmotif(A.k.a.RRM-RBD-orRNPdomain)-putative/Pfam:PF00076/Pfam:PF14259 OS=Leishmania infantum OX=5671 GN=LINF_340033000 PE=4 SV=1		A0A2K4Z553_LEIIN		40 kDa	0	0	0	3	0	0	2	1	0	1	0	0	0	0	3	2	0	0	4	0	3	1	0	0	0	7
740	Sarcalumenin-putative OS=Leishmania infantum OX=5671 GN=LINF_190007600 PE=3 SV=1		A0A2K4YS76_LEIIN		147 kDa	0	0	0	3	0	0	1	0	0	2	0	0	0	0	1	2	0	0	0	0	3	2	0	0	0	9
741	Sec1/Munc18relatedprotein-putative OS=Leishmania infantum OX=5671 GN=LINF_260028000 PE=3 SV=1		A0A2K4YX41_LEIIN		40 kDa	0	5	0	2	0	0	0	0	0	3	0	0	0	0	0	3	0	0	0	0	0	3	0	0	0	11
742	Serine/threonine-protein phosphatase OS=Leishmania infantum OX=5671 GN=LINJ.12.0610 PE=3 SV=1		E9AGF3_LEIIN		81 kDa	0	0	0	3	0	0	3	0	0	2	0	0	0	0	0	3	0	0	4	0	7	1	0	0	0	9
743	Serine/threonine-protein phosphatase OS=Leishmania infantum OX=5671 GN=LINJ_05_0100 PE=3 SV=1		A4HSD9_LEIIN		458 kDa	1	6	0	1	0	0	4	4	0	1	0	0	0	0	0	3	0	0	1	0	1	1	0	0	0	6
744	Serine/threonine-proteinkinase-putative OS=Leishmania infantum OX=5671 GN=LINF_290033500 PE=4 SV=1		A0A2K4YZU1_LEIIN		47 kDa	0	2	0	2	0	0	0	0	0	3	0	0	0	0	0	3	0	0	0	0	0	3	0	0	0	11
745	Serinepalmitoyltransferase-likeprotein OS=Leishmania infantum OX=5671 GN=LINF_340044900 PE=4 SV=1		A0A2K4Z5G8_LEIIN		26 kDa	0	0	0	3	0	0	5	4	0	1	0	0	0	0	0	3	0	0	0	0	4	2	0	0	0	9
746	Sideroflexin OS=Leishmania infantum OX=5671 GN=LINJ_01_0590 PE=3 SV=1		A4HRI0_LEIIN		?	0	0	0	3	0	0	3	0	0	2	0	0	0	0	0	3	0	0	0	0	2	2	0	0	0	10
747	Small myristoylated protein-2,putativewith=GeneDB:LmjF20.1300 OS=Leishmania infantum OX=5671 GN=SMP-2 PE=4 SV=1		A4HYX3_LEIIN		119 kDa	0	5	0	2	0	0	0	0	0	3	0	0	0	0	0	3	0	0	0	0	0	3	0	0	0	11
748	Small nuclear ribonucleoprotein component-like protein OS=Leishmania infantum OX=5671 GN=LINJ_32_2350 PE=4 SV=1		A4I843_LEIIN		172 kDa	0	0	0	3	0	0	0	0	0	3	0	0	0	0	0	3	0	0	3	0	0	2	0	0	0	11
749	Sodium stibogluconate resistance protein, putative OS=Leishmania infantum OX=5671 GN=LinJ_31_3400 PE=4 SV=1		A4I6I2_LEIIN		66 kDa	0	1	0	2	0	0	13	3	0	1	0	0	0	0	0	3	0	0	5	0	20	1	0	0	0	7
750	Sodiumstibogluconateresistanceprotein-putative OS=Leishmania infantum OX=5671 GN=LINF_310015400 PE=4 SV=1		A0A2K4Z1B3_LEIIN		13 kDa	0	0	0	3	0	0	14	3	0	1	0	0	1	0	1	1	0	0	5	0	20	1	0	0	0	6
751	SPFHdomain/Band7family-putative/Pfam:PF01145 OS=Leishmania infantum OX=5671 GN=LINF_190018200 PE=4 SV=1		A0A2K4YSI6_LEIIN		110 kDa	0	0	0	3	0	0	0	0	0	3	0	0	0	0	0	3	0	0	0	0	3	2	0	0	0	11
752	Sre-2/carboxylate carrier-like protein OS=Leishmania infantum OX=5671 GN=LINJ_05_0680 PE=4 SV=1		A4HSJ0_LEIIN		38 kDa	0	0	0	3	0	0	3	2	0	1	0	0	0	0	0	3	0	0	0	0	2	2	0	0	0	9
753	Stress-induced protein sti1 OS=Leishmania infantum OX=5671 GN=LINJ_08_1020 PE=4 SV=1		A4HTP4_LEIIN		53 kDa	1	2	0	1	0	0	2	4	0	1	0	0	0	0	1	2	0	0	0	0	4	2	0	0	0	6
754	Stress-inducible protein STI1 homolog OS=Leishmania infantum OX=5671 GN=LINJ_36_0080 PE=4 SV=1		A4ICY0_LEIIN		69 kDa	0	0	0	3	0	0	4	4	0	1	0	0	0	0	1	2	0	0	1	0	6	1	0	0	0	7
755	Succinate dehydrogenase [ubiquinone] flavoprotein subunit, mitochondrial OS=Leishmania infantum OX=5671 GN=LINF_240021800 PE=3 SV=1		A0A2K4YVH1_LEIIN		115 kDa	0	0	0	3	0	0	19	2	0	1	0	0	0	0	0	3	0	0	0	0	13	2	0	0	0	9
756	Succinate--CoA ligase [ADP-forming] subunit beta, mitochondrial OS=Leishmania infantum OX=5671 GN=LINF_360037500 PE=3 SV=1		A0A2K4Z841_LEIIN		79 kDa	0	0	0	3	0	0	13	4	0	1	0	0	0	0	0	3	0	0	0	0	0	3	0	0	0	10
757	Succinyl-diaminopimelate desuccinylase-like protein OS=Leishmania infantum OX=5671 GN=LINJ_31_2060 PE=4 SV=1		A4I6X9_LEIIN		34 kDa	0	1	0	2	0	0	5	4	0	1	0	0	0	0	0	3	0	0	2	0	6	1	0	0	0	7
758	Sucrose-phosphatesynthase-likeprotein OS=Leishmania infantum OX=5671 GN=LINF_160015100 PE=4 SV=1		A0A2K4YQY0_LEIIN		29 kDa	0	0	0	3	0	0	2	2	0	1	0	0	0	0	0	3	0	0	0	0	2	2	0	0	0	9
759	Surface antigen-like protein OS=Leishmania infantum OX=5671 GN=LINJ_05_1210 PE=4 SV=1		E9AG65_LEIIN		82 kDa	0	4	4	1	0	0	0	0	0	3	0	0	0	0	0	3	0	0	0	0	1	2	0	0	0	9
760	Surfaceproteinamastin-putative OS=Leishmania infantum OX=5671 GN=LINF_300014200 PE=4 SV=1		A0A2K4Z067_LEIIN (+1)		91 kDa	0	2	0	2	0	0	5	2	0	1	0	0	0	0	0	3	0	0	0	5	9	1	0	0	0	7
761	Tb-292membraneassociatedprotein-likeprotein OS=Leishmania infantum OX=5671 GN=LINF_150010000 PE=4 SV=1		A0A2K4YQ86_LEIIN		118 kDa	0	0	0	3	0	0	3	6	0	1	0	0	0	0	0	3	0	0	1	0	5	1	0	0	0	8
762	Tb-292membraneassociatedprotein-likeprotein OS=Leishmania infantum OX=5671 GN=LINF_150012100 PE=4 SV=1		A0A2K4YQB1_LEIIN		45 kDa	0	0	0	3	0	0	2	3	0	1	0	0	0	0	0	3	0	0	0	0	4	2	0	0	0	9
763	T-complex protein 1 subunit delta OS=Leishmania infantum OX=5671 GN=LINF_210018500 PE=3 SV=1		A0A2K4YTJ8_LEIIN		122 kDa	0	0	0	3	0	0	4	7	0	1	0	0	0	0	1	2	0	0	2	0	7	1	0	0	0	7
764	T-complex protein 1 subunit gamma OS=Leishmania infantum OX=5671 GN=LINJ_23_1460 PE=3 SV=1		A4I0H8_LEIIN		40 kDa	0	1	0	2	0	0	15	16	0	1	0	0	1	0	3	1	0	0	2	0	12	1	0	0	0	5
765	T-complexprotein1-betasubunit-putative OS=Leishmania infantum OX=5671 GN=LINF_270019000 PE=3 SV=1		A0A2K4YXP7_LEIIN		60 kDa	0	2	0	2	0	0	0	0	0	3	0	0	0	0	0	3	0	0	0	0	0	3	0	0	0	11
766	T-complexprotein1-etasubunit-putative OS=Leishmania infantum OX=5671 GN=LINF_350044000 PE=3 SV=1		A0A2K4Z6V6_LEIIN		37 kDa	0	7	0	2	0	0	6	5	0	1	0	0	0	0	3	2	0	0	2	0	2	1	0	0	0	6
767	TerDdomaincontainingprotein-putative/Pfam:PF02342 OS=Leishmania infantum OX=5671 GN=LINF_310034000 PE=4 SV=1		A0A2K4Z1V7_LEIIN		454 kDa	0	4	0	2	0	0	0	1	0	2	0	0	0	0	0	3	0	0	0	0	4	2	0	0	0	9
768	Tetratricopeptiderepeat-putative/Pfam:PF13181/Pfam:PF07719/Pfam:PF00515 OS=Leishmania infantum OX=5671 GN=LINF_040009200 PE=4 SV=1		A0A2K4YKN9_LEIIN		48 kDa	0	0	0	3	0	0	0	0	0	3	0	0	0	0	0	3	0	0	0	0	2	2	0	0	0	11
769	Thiol-dependent reductase 1 OS=Leishmania infantum OX=5671 GN=TDR1 PE=1 SV=1		A4I8P2_LEIIN		83 kDa	0	3	0	2	0	0	0	0	0	3	0	0	0	0	0	3	0	0	0	0	0	3	0	0	0	11
770	Threonyl-tRNAsynthetase-putative OS=Leishmania infantum OX=5671 GN=LINF_350019000 PE=3 SV=1		A0A2K4Z634_LEIIN		40 kDa	0	0	0	3	0	0	1	1	0	1	0	0	0	0	1	2	0	0	2	0	1	1	0	0	0	7
771	Transaldolase OS=Leishmania infantum OX=5671 GN=LINF_160013000 PE=3 SV=1		A0A2K4YQW3_LEIIN		22 kDa	0	0	0	3	0	0	3	4	0	1	0	0	0	0	0	3	0	0	1	0	1	1	0	0	0	8
772	Transcriptionfactor-likeprotein OS=Leishmania infantum OX=5671 GN=LINF_290005100 PE=4 SV=1		A0A2K4YZ18_LEIIN		105 kDa	0	0	0	3	0	0	1	0	0	2	0	0	0	0	2	2	0	0	2	0	1	1	0	0	0	8
773	Transketolase OS=Leishmania infantum OX=5671 GN=LINF_240026800 PE=3 SV=1		A0A2K4YVK9_LEIIN		537 kDa	0	6	0	2	0	0	0	0	0	3	0	0	0	0	0	3	0	0	0	0	0	3	0	0	0	11
774	Transmembrane 9 superfamily member OS=Leishmania infantum OX=5671 GN=LINF_130019000 PE=3 SV=1		A0A2K4YPK4_LEIIN		30 kDa	0	0	0	3	0	0	1	2	0	1	0	0	0	0	0	3	0	0	0	0	3	2	0	0	0	9
775	Transmembrane 9 superfamily member OS=Leishmania infantum OX=5671 GN=LINF_290022800 PE=3 SV=1		A0A2K4YZJ3_LEIIN		109 kDa	0	0	0	3	0	0	2	0	0	2	0	0	0	0	0	3	0	0	0	0	5	2	0	0	0	10
776	Transmembrane 9 superfamily member OS=Leishmania infantum OX=5671 GN=LINJ_34_3450 PE=3 SV=1		A4IAD3_LEIIN		30 kDa	0	0	0	3	0	0	0	1	0	2	0	0	0	0	0	3	0	0	0	0	3	2	0	0	0	10
777	Transmembraneprotein-putative OS=Leishmania infantum OX=5671 GN=LINF_200007400 PE=4 SV=1		A0A2K4YSQ1_LEIIN		51 kDa	0	1	0	2	0	0	2	2	0	1	0	0	0	0	1	2	0	0	0	0	5	2	0	0	0	7
778	Trifunctionalenzymealphasubunit-mitochondrialprecursor-likeprotein OS=Leishmania infantum OX=5671 GN=LINF_260020500 PE=4 SV=1		A0A2K4YWW4_LEIIN		30 kDa	0	0	0	3	0	0	2	1	0	1	0	0	0	0	0	3	0	0	0	0	2	2	0	0	0	9
779	Trypanothionereductase OS=Leishmania infantum OX=5671 GN=LINF_050008500 PE=3 SV=1		A0A2K4YL08_LEIIN		72 kDa	2	3	0	1	0	0	0	0	0	3	0	0	0	0	0	3	0	0	0	0	0	3	0	0	0	10
780	Tyrosyl or methionyl-tRNA synthetase-like protein OS=Leishmania infantum OX=5671 GN=LINJ_16_1170 PE=4 SV=2		A4HX10_LEIIN		30 kDa	0	0	0	3	0	0	1	2	0	1	0	0	0	0	1	2	0	0	2	0	3	1	0	0	0	7
781	Tyrosyl-tRNAsynthetase-putative OS=Leishmania infantum OX=5671 GN=LINF_140020100 PE=4 SV=1		A0A2K4YQ33_LEIIN		74 kDa	0	0	0	3	0	0	1	0	0	2	0	0	0	0	0	3	0	0	0	0	3	2	0	0	0	10
782	Ubiquitin/ribosomalproteinS27a-putative OS=Leishmania infantum OX=5671 GN=LINF_360011600 PE=4 SV=1		A0A2K4Z7F3_LEIIN (+1)		34 kDa	0	1	0	2	0	0	0	0	0	3	0	0	1	0	4	1	0	0	3	0	7	1	0	0	0	7
783	Ubiquitin-2likeRad60SUMO-like-putative/Pfam:PF13881 OS=Leishmania infantum OX=5671 GN=LINF_210025800 PE=4 SV=1		A0A2K4YTS1_LEIIN		57 kDa	0	0	0	3	0	0	0	0	0	3	0	0	0	1	0	2	0	0	0	0	2	2	0	0	0	10
784	Ubiquitin-conjugatingenzymeE2-putative OS=Leishmania infantum OX=5671 GN=LINF_350017900 PE=3 SV=1		A0A2K4Z623_LEIIN		25 kDa	0	0	0	3	0	0	2	2	0	1	0	0	0	0	0	3	0	0	0	0	3	2	0	0	0	9
785	Ubiquitin-conjugatingenzyme-putative OS=Leishmania infantum OX=5671 GN=LINF_130021300 PE=4 SV=1		A0A2K4YPQ1_LEIIN		53 kDa	0	0	0	3	0	0	2	1	0	1	0	0	0	1	1	1	0	0	1	0	3	1	0	0	0	6
786	Ubiquitinproteinligase-putative OS=Leishmania infantum OX=5671 GN=LINF_360053000 PE=4 SV=1		A0A2K4Z8L0_LEIIN		106 kDa	0	0	0	3	0	0	3	0	0	2	0	0	1	0	0	2	0	0	1	0	1	1	0	0	0	8
787	Ubiquitinyl hydrolase 1 OS=Leishmania infantum OX=5671 GN=LINJ_29_2410 PE=3 SV=1		A4I4U4_LEIIN		51 kDa	0	0	0	3	0	0	0	0	0	3	0	0	1	0	2	1	0	0	0	0	3	2	0	0	0	9
788	Unc104-likekinesin-putative OS=Leishmania infantum OX=5671 GN=LINF_330034800 PE=3 SV=1		A0A2K4Z449_LEIIN		52 kDa	0	0	0	3	0	0	0	0	0	3	0	0	0	0	0	3	0	0	0	0	0	3	0	0	0	12
789	Unc104-likekinesin-putative OS=Leishmania infantum OX=5671 GN=LINF_340050400 PE=3 SV=1		A0A2K4Z5N0_LEIIN (+1)		47 kDa	0	0	0	3	0	0	0	1	0	2	0	0	0	0	0	3	0	0	0	0	0	3	0	0	0	11
790	Uncharacterized protein OS=Leishmania infantum OX=5671 GN=LINF_140009400 PE=4 SV=1		A0A2K4YPT2_LEIIN		67 kDa	0	0	0	3	0	0	0	0	0	3	0	0	0	0	0	3	0	0	3	0	0	2	0	0	0	11
791	Uncharacterized protein OS=Leishmania infantum OX=5671 GN=LINF_210013800 PE=4 SV=1		A0A2K4YTG2_LEIIN		122 kDa	0	0	0	3	0	0	0	2	0	2	0	0	0	0	0	3	0	0	0	0	0	3	0	0	0	11
792	Uncharacterized protein OS=Leishmania infantum OX=5671 GN=LINF_240009200 PE=4 SV=1		A0A2K4YV58_LEIIN		69 kDa	0	0	0	3	0	0	0	1	0	2	0	0	0	0	0	3	0	0	0	0	7	2	0	0	0	10
793	Uncharacterized protein OS=Leishmania infantum OX=5671 GN=LINF_240009300 PE=4 SV=1		A0A2K4YV38_LEIIN		27 kDa	0	0	0	3	0	0	0	0	0	3	0	0	0	0	0	3	0	0	0	0	0	3	0	0	0	12
794	Uncharacterized protein OS=Leishmania infantum OX=5671 GN=LINF_260011800 PE=4 SV=1		A0A2K4YWP0_LEIIN		114 kDa	0	0	0	3	0	0	0	0	0	3	0	0	0	0	0	3	0	0	0	0	4	2	0	0	0	11
795	Uncharacterized protein OS=Leishmania infantum OX=5671 GN=LINF_340049100 PE=4 SV=1		A0A2K4Z5N1_LEIIN		22 kDa	0	0	0	3	0	0	5	6	0	1	0	0	0	0	0	3	0	0	0	0	10	2	0	0	0	9
796	Uncharacterized protein OS=Leishmania infantum OX=5671 GN=LINJ.12.0340 PE=4 SV=1		E9AGC6_LEIIN		57 kDa	0	2	0	2	0	0	2	0	0	2	0	0	0	0	0	3	0	0	1	0	14	1	0	0	0	8
797	Uncharacterized protein OS=Leishmania infantum OX=5671 GN=LINJ.12.0530 PE=4 SV=1		E9AGE5_LEIIN		88 kDa	0	0	0	3	0	0	0	0	0	3	0	0	2	0	0	2	0	0	0	1	0	2	0	0	0	10
798	Uncharacterized protein OS=Leishmania infantum OX=5671 GN=LINJ_01_0340 PE=4 SV=1		A4HRF5_LEIIN		558 kDa	0	0	0	3	0	0	2	0	0	2	0	0	0	0	0	3	0	0	0	0	0	3	0	0	0	11
799	Uncharacterized protein OS=Leishmania infantum OX=5671 GN=LINJ_03_0350 PE=4 SV=1		A4HRU7_LEIIN		16 kDa	0	0	0	3	0	0	3	2	0	1	0	0	1	1	0	1	0	0	0	1	8	1	0	0	0	6
800	Uncharacterized protein OS=Leishmania infantum OX=5671 GN=LINJ_04_0160 PE=4 SV=1		A4HS12_LEIIN		49 kDa	0	0	1	2	0	0	0	0	0	3	0	0	0	0	0	3	0	0	2	0	10	1	0	0	0	9
801	Uncharacterized protein OS=Leishmania infantum OX=5671 GN=LINJ_04_0210 PE=4 SV=1		A4HS17_LEIIN		44 kDa	0	0	0	3	0	0	0	0	0	3	0	0	0	0	1	2	0	0	0	0	3	2	0	0	0	10
802	Uncharacterized protein OS=Leishmania infantum OX=5671 GN=LINJ_04_0540 PE=4 SV=1		A4HS50_LEIIN		53 kDa	0	0	0	3	0	0	1	0	0	2	0	0	0	0	1	2	0	0	0	0	6	2	0	0	0	9
803	Uncharacterized protein OS=Leishmania infantum OX=5671 GN=LINJ_05_1020 PE=4 SV=1		A4HSM4_LEIIN-DECOY		37 kDa	0	4	2	1	0	0	0	0	0	3	0	0	0	0	0	3	0	0	0	0	0	3	0	0	0	10
804	Uncharacterized protein OS=Leishmania infantum OX=5671 GN=LINJ_06_0030 PE=4 SV=1		A4HSP6_LEIIN		88 kDa	0	0	0	3	0	0	8	5	0	1	0	0	1	0	5	1	0	0	9	0	12	1	0	0	0	6
805	Uncharacterized protein OS=Leishmania infantum OX=5671 GN=LINJ_06_1220 PE=3 SV=1		E9AG71_LEIIN		26 kDa	0	0	0	3	0	0	0	0	0	3	0	0	0	0	0	3	0	0	1	0	3	1	0	0	0	10
806	Uncharacterized protein OS=Leishmania infantum OX=5671 GN=LINJ_07_0450 PE=4 SV=1		A4HT47_LEIIN		28 kDa	0	0	0	3	0	0	1	0	1	1	0	0	0	0	0	3	0	0	0	0	3	2	0	0	0	9
807	Uncharacterized protein OS=Leishmania infantum OX=5671 GN=LINJ_07_0620 PE=4 SV=1		A4HT71_LEIIN		35 kDa	0	0	0	3	0	0	0	0	0	3	0	0	0	0	0	3	0	0	3	0	0	2	0	0	0	11
808	Uncharacterized protein OS=Leishmania infantum OX=5671 GN=LINJ_08_0180 PE=4 SV=1		A4HTG8_LEIIN		42 kDa	0	0	0	3	0	0	2	0	0	2	0	0	0	0	0	3	0	0	6	0	0	2	0	0	0	10
809	Uncharacterized protein OS=Leishmania infantum OX=5671 GN=LINJ_08_1010 PE=4 SV=1		A4HTP3_LEIIN		53 kDa	0	4	0	2	0	0	6	3	0	1	0	0	0	2	0	2	0	0	0	0	2	2	0	0	0	7
810	Uncharacterized protein OS=Leishmania infantum OX=5671 GN=LINJ_09_0990 PE=4 SV=1		A4HU15_LEIIN		60 kDa	0	0	0	3	0	0	0	0	0	3	0	0	0	0	0	3	0	0	2	0	0	2	0	0	0	11
811	Uncharacterized protein OS=Leishmania infantum OX=5671 GN=LINJ_10_0670 PE=4 SV=1		A4HUH4_LEIIN		206 kDa	0	2	0	2	0	0	0	0	0	3	0	0	0	0	0	3	0	0	0	0	0	3	0	0	0	11
812	Uncharacterized protein OS=Leishmania infantum OX=5671 GN=LINJ_11_1030 PE=4 SV=1		A4HV12_LEIIN		43 kDa	0	0	0	3	0	0	15	3	0	1	0	0	0	2	0	2	0	0	0	0	26	2	0	0	0	8
813	Uncharacterized protein OS=Leishmania infantum OX=5671 GN=LINJ_13_0160 PE=4 SV=1		A4HVF2_LEIIN		81 kDa	0	0	0	3	0	0	1	1	0	1	0	0	0	0	0	3	0	0	6	0	5	1	0	0	0	8
814	Uncharacterized protein OS=Leishmania infantum OX=5671 GN=LINJ_13_0270 PE=4 SV=1		A4HVG8_LEIIN		59 kDa	0	3	0	2	0	0	1	1	0	1	0	0	0	0	5	2	0	0	4	0	6	1	0	0	0	6
815	Uncharacterized protein OS=Leishmania infantum OX=5671 GN=LINJ_13_0770 PE=4 SV=2		A4HVL6_LEIIN		53 kDa	0	0	0	3	0	0	0	0	0	3	0	0	0	0	0	3	0	0	4	0	0	2	0	0	0	11
816	Uncharacterized protein OS=Leishmania infantum OX=5671 GN=LINJ_13_0890 PE=4 SV=1		A4HVM8_LEIIN		157 kDa	0	0	0	3	0	0	0	0	0	3	0	0	0	0	0	3	0	0	2	0	0	2	0	0	0	11
817	Uncharacterized protein OS=Leishmania infantum OX=5671 GN=LINJ_13_0970 PE=4 SV=2		A4HVN5_LEIIN		91 kDa	0	0	0	3	0	0	0	0	0	3	0	0	0	0	0	3	0	0	0	0	10	2	0	0	0	11
818	Uncharacterized protein OS=Leishmania infantum OX=5671 GN=LINJ_14_0390 PE=4 SV=1		E9AGK8_LEIIN		474 kDa	0	6	3	1	0	0	4	4	0	1	0	0	0	0	2	2	0	0	2	0	6	1	0	0	0	5
819	Uncharacterized protein OS=Leishmania infantum OX=5671 GN=LINJ_14_0460 PE=4 SV=1		A4HVY8_LEIIN		29 kDa	0	3	0	2	0	0	0	0	0	3	0	0	0	0	0	3	0	0	0	0	0	3	0	0	0	11
820	Uncharacterized protein OS=Leishmania infantum OX=5671 GN=LINJ_15_0040 PE=4 SV=1		A4HWA1_LEIIN		44 kDa	0	0	0	3	0	0	2	2	0	1	0	0	0	0	0	3	0	0	0	0	0	3	0	0	0	10
821	Uncharacterized protein OS=Leishmania infantum OX=5671 GN=LINJ_15_0730 PE=4 SV=1		E9AGL7_LEIIN		20 kDa	0	10	1	1	0	0	2	3	0	1	0	0	0	0	0	3	0	0	0	0	3	2	0	0	0	7
822	Uncharacterized protein OS=Leishmania infantum OX=5671 GN=LINJ_16_0090 PE=4 SV=1		A4HWQ7_LEIIN		124 kDa	0	0	0	3	0	0	0	0	0	3	0	0	0	0	0	3	0	0	3	0	0	2	0	0	0	11
823	Uncharacterized protein OS=Leishmania infantum OX=5671 GN=LINJ_16_0480 PE=4 SV=1		A4HWU5_LEIIN		20 kDa	0	0	0	3	0	0	0	0	0	3	0	0	1	2	0	1	0	0	0	0	6	2	0	0	0	9
824	Uncharacterized protein OS=Leishmania infantum OX=5671 GN=LINJ_16_0530 PE=4 SV=1		A4HWV0_LEIIN		17 kDa	0	0	0	3	0	0	7	1	0	1	0	0	0	0	0	3	0	0	0	0	3	2	0	0	0	9
825	Uncharacterized protein OS=Leishmania infantum OX=5671 GN=LINJ_17_0010 PE=4 SV=1		A4HX65_LEIIN		123 kDa	0	17	0	2	0	0	0	0	0	3	0	0	0	0	0	3	0	0	0	0	0	3	0	0	0	11
826	Uncharacterized protein OS=Leishmania infantum OX=5671 GN=LINJ_18_1600 PE=4 SV=1		A4HY31_LEIIN		122 kDa	0	0	0	3	0	0	1	0	0	2	0	0	0	0	6	2	0	0	17	0	1	1	0	0	0	8
827	Uncharacterized protein OS=Leishmania infantum OX=5671 GN=LinJ_18_1680 PE=3 SV=1		A4HXZ9_LEIIN (+1)		16 kDa	0	0	0	3	0	0	1	1	0	1	0	0	0	0	0	3	0	0	0	0	3	2	0	0	0	9
828	Uncharacterized protein OS=Leishmania infantum OX=5671 GN=LINJ_19_0230 PE=4 SV=1		A4HY46_LEIIN		73 kDa	0	0	0	3	0	0	0	0	0	3	0	0	0	0	0	3	0	0	10	0	0	2	0	0	0	11
829	Uncharacterized protein OS=Leishmania infantum OX=5671 GN=LINJ_20_0750 PE=4 SV=1		A4HYP3_LEIIN		27 kDa	0	0	0	3	0	0	0	0	0	3	0	0	0	0	0	3	0	0	2	0	0	2	0	0	0	11
830	Uncharacterized protein OS=Leishmania infantum OX=5671 GN=LINJ_20_1300 PE=4 SV=1		A4HYW9_LEIIN		29 kDa	0	2	0	2	0	0	0	0	0	3	0	0	1	0	0	2	0	0	0	0	4	2	0	0	0	9
831	Uncharacterized protein OS=Leishmania infantum OX=5671 GN=LINJ_21_1220 PE=4 SV=1		E9AGW6_LEIIN		81 kDa	0	0	0	3	0	0	0	0	1	2	0	0	0	0	0	3	0	0	1	0	4	1	0	0	0	9
832	Uncharacterized protein OS=Leishmania infantum OX=5671 GN=LINJ_21_1830 PE=4 SV=1		A4HZF7_LEIIN		76 kDa	0	4	0	2	0	0	4	2	0	1	0	0	0	3	0	2	0	0	0	0	8	2	0	0	0	7
833	Uncharacterized protein OS=Leishmania infantum OX=5671 GN=LINJ_22_0080 PE=4 SV=2		A4HZP8_LEIIN		52 kDa	0	0	0	3	0	0	1	0	0	2	0	0	0	0	1	2	0	0	8	0	0	2	0	0	0	9
834	Uncharacterized protein OS=Leishmania infantum OX=5671 GN=LINJ_23_1160 PE=4 SV=1		A4I0E8_LEIIN		62 kDa	0	1	0	2	0	0	0	1	0	2	0	0	0	0	0	3	0	0	0	0	7	2	0	0	0	9
835	Uncharacterized protein OS=Leishmania infantum OX=5671 GN=LINJ_23_1170 PE=4 SV=1		A4I0E9_LEIIN		32 kDa	0	3	2	1	0	0	0	0	0	3	0	0	0	0	0	3	0	0	0	0	0	3	0	0	0	10
836	Uncharacterized protein OS=Leishmania infantum OX=5671 GN=LINJ_23_1890 PE=4 SV=1		A4I0M0_LEIIN		26 kDa	0	0	0	3	0	0	1	1	0	1	0	0	0	0	0	3	0	0	0	0	2	2	0	0	0	9
837	Uncharacterized protein OS=Leishmania infantum OX=5671 GN=LINJ_23_1980 PE=4 SV=1		E9AH20_LEIIN		78 kDa	0	1	0	2	0	0	5	9	0	1	0	0	0	0	2	2	0	0	0	0	4	2	0	0	0	7
838	Uncharacterized protein OS=Leishmania infantum OX=5671 GN=LINJ_24_2010 PE=4 SV=1		A4I101_LEIIN		56 kDa	0	2	0	2	0	0	0	0	0	3	0	0	0	0	0	3	0	0	0	0	2	2	0	0	0	10
839	Uncharacterized protein OS=Leishmania infantum OX=5671 GN=LINJ_24_2200 PE=4 SV=1		A4I120_LEIIN		94 kDa	0	0	0	3	0	0	20	16	0	1	0	0	0	0	0	3	0	0	0	0	1	2	0	0	0	9
840	Uncharacterized protein OS=Leishmania infantum OX=5671 GN=LINJ_24_2250 PE=4 SV=1		A4I125_LEIIN		529 kDa	0	0	0	3	0	0	5	2	0	1	0	0	0	0	0	3	0	0	0	0	2	2	0	0	0	9
841	Uncharacterized protein OS=Leishmania infantum OX=5671 GN=LINJ_25_0480 PE=4 SV=1		A4I190_LEIIN		86 kDa	0	0	0	3	0	0	1	1	0	1	0	0	0	0	0	3	0	0	0	0	3	2	0	0	0	9
842	Uncharacterized protein OS=Leishmania infantum OX=5671 GN=LINJ_25_2240 PE=4 SV=1		A4I1R3_LEIIN		77 kDa	0	0	0	3	0	0	0	0	0	3	0	0	0	0	0	3	0	0	0	0	2	2	0	0	0	11
843	Uncharacterized protein OS=Leishmania infantum OX=5671 GN=LINJ_26_0370 PE=4 SV=1		A4I1X4_LEIIN		47 kDa	0	0	0	3	0	0	0	0	0	3	0	0	0	0	0	3	0	0	0	0	2	2	0	0	0	11
844	Uncharacterized protein OS=Leishmania infantum OX=5671 GN=LINJ_26_1020 PE=4 SV=1		A4I233_LEIIN		89 kDa	0	0	0	3	0	0	1	1	0	1	0	0	0	0	0	3	0	0	0	0	2	2	0	0	0	9
845	Uncharacterized protein OS=Leishmania infantum OX=5671 GN=LINJ_26_2620 PE=4 SV=1		A4I2I0_LEIIN		25 kDa	0	0	0	3	0	0	2	1	0	1	0	0	0	0	0	3	0	0	0	0	0	3	0	0	0	10
846	Uncharacterized protein OS=Leishmania infantum OX=5671 GN=LINJ_27_1350 PE=3 SV=1		A4I370_LEIIN		13 kDa	2	3	0	1	0	0	0	1	0	2	0	0	0	0	0	3	0	0	0	0	4	2	0	0	0	8
847	Uncharacterized protein OS=Leishmania infantum OX=5671 GN=LINJ_27_1360 PE=4 SV=1		A4I371_LEIIN		36 kDa	0	0	0	3	0	0	0	0	0	3	0	0	0	0	0	3	0	0	5	0	0	2	0	0	0	11
848	Uncharacterized protein OS=Leishmania infantum OX=5671 GN=LINJ_28_0590 PE=4 SV=1		A4I3D0_LEIIN		43 kDa	0	0	0	3	0	0	0	0	0	3	0	0	0	0	0	3	0	0	0	0	2	2	0	0	0	11
849	Uncharacterized protein OS=Leishmania infantum OX=5671 GN=LINJ_29_1330 PE=4 SV=1		A4I4I1_LEIIN		59 kDa	0	4	0	2	0	0	6	4	0	1	0	0	1	0	0	2	0	0	1	0	3	1	0	0	0	6
850	Uncharacterized protein OS=Leishmania infantum OX=5671 GN=LINJ_30_0680 PE=4 SV=1		A4I594_LEIIN		40 kDa	6	5	0	1	0	0	9	8	0	1	0	0	0	1	0	2	0	0	2	0	20	1	0	0	0	5
851	Uncharacterized protein OS=Leishmania infantum OX=5671 GN=LINJ_30_1280 PE=4 SV=1		A4I5F3_LEIIN		60 kDa	0	0	0	3	0	0	0	1	0	2	0	0	0	0	0	3	0	0	0	0	4	2	0	0	0	10
852	Uncharacterized protein OS=Leishmania infantum OX=5671 GN=LINJ_30_3010 PE=4 SV=1		A4I5X8_LEIIN		61 kDa	0	0	0	3	0	0	2	2	0	1	0	0	0	0	0	3	0	0	0	0	3	2	0	0	0	9
853	Uncharacterized protein OS=Leishmania infantum OX=5671 GN=LINJ_30_3190 PE=4 SV=1		A4I662_LEIIN		45 kDa	0	0	0	3	0	0	4	3	0	1	0	0	0	0	0	3	0	0	0	0	6	2	0	0	0	9
854	Uncharacterized protein OS=Leishmania infantum OX=5671 GN=LINJ_30_3740 PE=4 SV=1		A4I659_LEIIN		77 kDa	0	5	0	2	0	0	1	1	0	1	0	0	0	0	4	2	0	0	0	0	2	2	0	0	0	7
855	Uncharacterized protein OS=Leishmania infantum OX=5671 GN=LINJ_31_1420 PE=4 SV=1		A4I6R6_LEIIN		108 kDa	0	0	0	3	0	0	0	0	0	3	0	0	0	0	0	3	0	0	0	0	2	2	0	0	0	11
856	Uncharacterized protein OS=Leishmania infantum OX=5671 GN=LINJ_31_2910 PE=4 SV=1		A4I785_LEIIN		39 kDa	0	3	0	2	0	0	0	0	0	3	0	0	0	0	0	3	0	0	0	0	3	2	0	0	0	10
857	Uncharacterized protein OS=Leishmania infantum OX=5671 GN=LINJ_32_0020 PE=4 SV=1		A4I7G5_LEIIN		16 kDa	0	0	0	3	0	0	0	1	0	2	0	0	0	0	3	2	0	0	5	0	11	1	0	0	0	8
858	Uncharacterized protein OS=Leishmania infantum OX=5671 GN=LINJ_32_0280 PE=4 SV=1		A4I7J1_LEIIN		37 kDa	0	0	0	3	0	0	12	9	0	1	0	0	0	0	0	3	0	0	0	0	20	2	0	0	0	9
859	Uncharacterized protein OS=Leishmania infantum OX=5671 GN=LINJ_32_2410 PE=4 SV=1		A4I849_LEIIN		33 kDa	0	1	0	2	0	0	3	2	0	1	0	0	0	0	0	3	0	0	0	0	2	2	0	0	0	8
860	Uncharacterized protein OS=Leishmania infantum OX=5671 GN=LINJ_32_3600 PE=4 SV=1		A4I8G4_LEIIN		490 kDa	0	0	0	3	0	0	2	2	0	1	0	0	0	0	0	3	0	0	0	0	0	3	0	0	0	10
861	Uncharacterized protein OS=Leishmania infantum OX=5671 GN=LINJ_32_3770 PE=4 SV=1		A4I8I1_LEIIN		17 kDa	0	0	0	3	0	0	0	0	0	3	0	0	0	0	0	3	0	0	0	0	4	2	0	0	0	11
862	Uncharacterized protein OS=Leishmania infantum OX=5671 GN=LINJ_32_4080 PE=4 SV=1		A4I8L1_LEIIN		33 kDa	0	0	0	3	0	0	2	0	0	2	0	0	2	0	0	2	0	0	0	0	3	2	0	0	0	9
863	Uncharacterized protein OS=Leishmania infantum OX=5671 GN=LINJ_33_1460 PE=4 SV=1		A4I909_LEIIN		28 kDa	0	0	0	3	0	0	0	0	0	3	0	0	0	0	2	2	0	0	2	0	1	1	0	0	0	9
864	Uncharacterized protein OS=Leishmania infantum OX=5671 GN=LINJ_33_1690 PE=4 SV=1		A4I931_LEIIN		72 kDa	0	0	0	3	0	0	7	7	0	1	0	0	0	0	0	3	0	0	0	0	8	2	0	0	0	9
865	Uncharacterized protein OS=Leishmania infantum OX=5671 GN=LINJ_33_2570 PE=4 SV=1		E9AHR2_LEIIN		?	0	0	0	3	0	0	0	0	0	3	0	0	0	0	1	2	0	0	1	0	2	1	0	0	0	9
866	Uncharacterized protein OS=Leishmania infantum OX=5671 GN=LINJ_33_2940 PE=4 SV=1		A4I9C1_LEIIN		44 kDa	0	0	0	3	0	0	2	0	0	2	0	0	0	0	0	3	0	0	0	0	3	2	0	0	0	10
867	Uncharacterized protein OS=Leishmania infantum OX=5671 GN=LINJ_33_3230 PE=4 SV=2		A4I9E9_LEIIN		12 kDa	2	2	0	1	0	0	3	3	0	1	0	0	1	2	0	1	0	0	0	0	9	2	0	0	0	5
868	Uncharacterized protein OS=Leishmania infantum OX=5671 GN=LINJ_34_0400 PE=4 SV=1		A4I9K8_LEIIN		72 kDa	0	0	0	3	0	0	1	1	0	1	0	0	0	0	0	3	0	0	0	0	2	2	0	0	0	9
869	Uncharacterized protein OS=Leishmania infantum OX=5671 GN=LINJ_34_2040 PE=3 SV=1		A4IA07_LEIIN		48 kDa	0	0	0	3	0	0	3	1	0	1	0	0	2	0	0	2	0	0	0	0	3	2	0	0	0	8
870	Uncharacterized protein OS=Leishmania infantum OX=5671 GN=LINJ_34_2410 PE=4 SV=1		A4IA34_LEIIN		80 kDa	0	2	0	2	0	0	0	0	0	3	0	0	0	0	0	3	0	0	0	0	0	3	0	0	0	11
871	Uncharacterized protein OS=Leishmania infantum OX=5671 GN=LINJ_34_4250 PE=4 SV=1		A4IAJ9_LEIIN		46 kDa	0	0	0	3	0	0	1	2	0	1	0	0	0	0	0	3	0	0	0	0	0	3	0	0	0	10
872	Uncharacterized protein OS=Leishmania infantum OX=5671 GN=LINJ_35_0100 PE=4 SV=1		A4IAR1_LEIIN		13 kDa	0	0	0	3	0	0	2	1	0	1	0	0	0	0	0	3	0	0	0	0	4	2	0	0	0	9
873	Uncharacterized protein OS=Leishmania infantum OX=5671 GN=LINJ_35_0190 PE=4 SV=1		A4IAS0_LEIIN		498 kDa	0	0	0	3	0	0	3	2	0	1	0	0	0	1	1	1	0	0	1	0	3	1	0	0	0	6
874	Uncharacterized protein OS=Leishmania infantum OX=5671 GN=LINJ_35_2430 PE=4 SV=1		A4IBE8_LEIIN		153 kDa	0	0	0	3	0	0	1	1	0	1	0	0	0	0	0	3	0	0	0	0	2	2	0	0	0	9
875	Uncharacterized protein OS=Leishmania infantum OX=5671 GN=LINJ_35_2940 PE=4 SV=1		A4IBH7_LEIIN		102 kDa	0	0	0	3	0	0	0	0	0	3	0	0	0	0	1	2	0	0	1	0	2	1	0	0	0	9
876	Uncharacterized protein OS=Leishmania infantum OX=5671 GN=LINJ_35_4050 PE=4 SV=1		A4IBT8_LEIIN		247 kDa	0	0	0	3	0	0	2	1	0	1	0	0	0	1	3	1	0	0	0	0	2	2	0	0	0	7
877	Uncharacterized protein OS=Leishmania infantum OX=5671 GN=LINJ_35_4450 PE=4 SV=1		A4IBX8_LEIIN		41 kDa	0	0	0	3	0	0	0	0	0	3	0	0	0	0	0	3	0	0	5	0	0	2	0	0	0	11
878	Uncharacterized protein OS=Leishmania infantum OX=5671 GN=LINJ_35_4780 PE=3 SV=1		A4IC10_LEIIN		103 kDa	0	0	0	3	0	0	0	2	1	1	0	0	0	0	0	3	0	0	0	0	0	3	0	0	0	10
879	Uncharacterized protein OS=Leishmania infantum OX=5671 GN=LINJ_35_4900 PE=4 SV=1		A4IC20_LEIIN		44 kDa	0	0	0	3	0	0	2	1	0	1	0	0	0	1	0	2	0	0	0	0	3	2	0	0	0	8
880	Uncharacterized protein OS=Leishmania infantum OX=5671 GN=LINJ_35_4920 PE=4 SV=1		A4IC22_LEIIN		52 kDa	0	0	0	3	0	0	4	5	0	1	0	0	0	0	0	3	0	0	0	0	2	2	0	0	0	9
881	Uncharacterized protein OS=Leishmania infantum OX=5671 GN=LINJ_36_0800 PE=4 SV=1		A4ICR0_LEIIN		32 kDa	0	0	0	3	0	0	0	0	0	3	0	0	0	0	0	3	0	0	0	0	2	2	0	0	0	11
882	Uncharacterized protein OS=Leishmania infantum OX=5671 GN=LINJ_36_0810 PE=4 SV=1		A4ICQ9_LEIIN		48 kDa	0	0	0	3	0	0	0	0	0	3	0	0	0	0	1	2	0	0	0	0	2	2	0	0	0	10
883	Uncharacterized protein OS=Leishmania infantum OX=5671 GN=LINJ_36_1460 PE=4 SV=1		A4ICJ6_LEIIN		56 kDa	0	0	0	3	0	0	0	0	0	3	0	0	0	0	0	3	0	0	0	0	2	2	0	0	0	11
884	Uncharacterized protein OS=Leishmania infantum OX=5671 GN=LINJ_36_1580 PE=4 SV=1		A4IDC1_LEIIN		490 kDa	0	4	0	2	0	0	3	2	0	1	0	0	1	0	1	1	0	0	2	0	8	1	0	0	0	5
885	Uncharacterized protein OS=Leishmania infantum OX=5671 GN=LINJ_36_1960 PE=4 SV=1		A4IDF9_LEIIN		39 kDa	0	0	0	3	0	0	0	0	0	3	0	0	0	0	0	3	0	0	6	0	0	2	0	0	0	11
886	Uncharacterized protein OS=Leishmania infantum OX=5671 GN=LINJ_36_4680 PE=4 SV=1		A4IDM5_LEIIN		58 kDa	0	3	0	2	0	0	6	5	0	1	0	0	0	2	4	1	0	0	0	1	10	1	0	0	0	5
887	Uncharacterized protein OS=Leishmania infantum OX=5671 GN=LINJ_36_5360 PE=4 SV=1		A4IDT5_LEIIN		57 kDa	0	0	0	3	0	0	5	1	0	1	0	0	0	0	0	3	0	0	0	0	2	2	0	0	0	9
888	Uncharacterized protein OS=Leishmania infantum OX=5671 GN=LINJ_36_6080 PE=4 SV=1		E9AHY5_LEIIN		21 kDa	0	2	0	2	0	0	0	0	0	3	0	0	0	0	0	3	0	0	0	0	0	3	0	0	0	11
889	Uncharacterized protein OS=Leishmania infantum OX=5671 GN=LINJ_36_6110 PE=4 SV=1		A4IDZ8_LEIIN		53 kDa	0	0	0	3	0	0	4	7	0	1	0	0	0	0	3	2	0	0	3	0	5	1	0	0	0	7
890	Uncharacterized protein OS=Leishmania infantum OX=5671 GN=LINJ_36_6170 PE=4 SV=1		A4IE04_LEIIN		74 kDa	0	5	0	2	0	0	0	0	0	3	0	0	0	0	0	3	0	0	0	0	0	3	0	0	0	11
891	VacuolarATPsynthasecatalyticsubunitA-putative OS=Leishmania infantum OX=5671 GN=LINF_340044200 PE=3 SV=1		A0A2K4Z5I7_LEIIN		34 kDa	0	2	0	2	0	0	6	0	0	2	0	0	0	0	0	3	0	0	0	0	7	2	0	0	0	9
892	Vacuolarirontransporter1-putative OS=Leishmania infantum OX=5671 GN=LINF_270007000 PE=4 SV=1		A0A2K4YXA5_LEIIN		62 kDa	0	0	0	3	0	0	1	1	0	1	0	0	0	0	0	3	0	0	0	0	3	2	0	0	0	9
893	VacuolarprotonpumpsubunitB-putative OS=Leishmania infantum OX=5671 GN=LINF_280031400 PE=3 SV=1		A0A2K4YYT8_LEIIN		454 kDa	0	4	0	2	0	0	0	0	0	3	0	0	0	0	0	3	0	0	0	0	0	3	0	0	0	11
894	Valyl-tRNAsynthetase-putative OS=Leishmania infantum OX=5671 GN=LINF_300036900 PE=3 SV=1		A0A2K4Z0W5_LEIIN		34 kDa	0	0	0	3	0	0	2	3	0	1	0	0	0	0	0	3	0	0	1	0	1	1	0	0	0	8
895	Vesicular-fusionproteinnsf-putative OS=Leishmania infantum OX=5671 GN=LINF_200013000 PE=4 SV=1		A0A2K4YSY3_LEIIN		147 kDa	0	0	0	3	0	0	5	5	0	1	0	0	0	1	0	2	0	0	4	0	4	1	0	0	0	7
896	Vps23coredomaincontainingprotein-putative/Pfam:PF09454 OS=Leishmania infantum OX=5671 GN=LINF_320015500 PE=4 SV=1		A0A2K4Z2D6_LEIIN		62 kDa	0	0	0	3	0	0	0	0	0	3	0	0	0	0	0	3	0	0	0	0	12	2	0	0	0	11
897	V-type proton ATPase subunit a OS=Leishmania infantum OX=5671 GN=LINJ_23_1910 PE=3 SV=1		A4I0M2_LEIIN		17 kDa	0	0	0	3	0	0	6	8	0	1	0	0	0	0	0	3	0	0	0	0	14	2	0	0	0	9
898	V-typeATPase-Csubunit-putative OS=Leishmania infantum OX=5671 GN=LINF_300042400 PE=3 SV=1		A0A2K4Z104_LEIIN		?	0	0	0	3	0	0	2	1	0	1	0	0	0	0	0	3	0	0	0	0	3	2	0	0	0	9
899	WDdomain-G-betarepeat-putative/Pfam:PF00400 OS=Leishmania infantum OX=5671 GN=LINF_060005200 PE=4 SV=1		A0A2K4YL96_LEIIN		17 kDa	4	14	0	1	0	0	0	0	0	3	0	0	0	0	0	3	0	0	0	0	0	3	0	0	0	10
900	Wdrepeat-containingprotein19 OS=Leishmania infantum OX=5671 GN=LINF_250007100 PE=4 SV=1		A0A2K4YVS3_LEIIN		72 kDa	0	0	0	3	0	0	1	1	0	1	0	0	1	1	0	1	0	0	0	0	6	2	0	0	0	7
901	Xanthinephosphoribosyltransferase OS=Leishmania infantum OX=5671 GN=LINF_210015000 PE=4 SV=1		A0A2K4YTH3_LEIIN		23 kDa	0	0	0	3	0	0	4	1	0	1	0	0	0	0	0	3	0	0	0	0	5	2	0	0	0	9
	PROTEIN CLUSTERS
						AmB				Average AmB		MF				Average MF		Sb				Average Sb		WT				Average WT
	NAME		UNIQID			AmB1	AmB2	AmB3	No. of 0	only if in the 3 samples of the triplicate		MF1	MF2	MF3	No. of 0	only if in the 3 samples of the triplicate		Sb1	Sb2	Sb3	No. of 0	only if in the 3 samples of the triplicate		WT1	WT2	WT3	No. of 0	only if in the 3 samples of the triplicate		PROTEIN CLUSTERS		Average
	2Fe-2Siron-sulfurclusterbindingdomaincontainingprotein-putative/Pfam:PF13085 OS=Leishmania infantum OX=5671 GN=LINF_230023400 PE=4 SV=1		A0A2K4YUV5_LEIIN		34 kDa	0	0	0	3	0	0	1	0	0	2	0	0	0	0	0	3	0	0	0	0	3	2	0	0	0
	Cluster of 40SribosomalproteinS14 OS=Leishmania infantum OX=5671 GN=LINF_280015200 PE=3 SV=1 (A0A2K4YYD0_LEIIN)		A0A2K4YYD0_LEIIN [2]			0	13	0	2	0		10	6	0	1	0		12	3	33	0	16		27	0	39	1	0				WT	Sb	MF	AmB
	Cluster of 60SribosomalproteinL23-putative OS=Leishmania infantum OX=5671 GN=LINF_350043300 PE=3 SV=1 (A0A2K4Z6R7_LEIIN)		A0A2K4Z6R7_LEIIN [2]			0	4	0	2	0		32	19	24	0	25		28	9	55	0	30.6667		37	0	53	1	0		replicate 1		72	54	89	31
	Cluster of 60SribosomalproteinL28-putative OS=Leishmania infantum OX=5671 GN=LINF_110017300 PE=4 SV=1 (A0A2K4YNR0_LEIIN)		A0A2K4YNR0_LEIIN [2]			0	16	0	2	0		9	6	4	0	6.33333		11	5	33	0	16.3333		38	0	35	1	0		Replicate 2		40	47	89	71
	Cluster of 60SribosomalproteinL32 OS=Leishmania infantum OX=5671 GN=LINF_350025500 PE=4 SV=1 (A0A2K4Z694_LEIIN)		A0A2K4Z694_LEIIN [2]			0	1	0	2	0		32	5	1	0	12.6667		15	5	58	0	26		62	0	71	1	0		Replicate 3		92	62	54	30
	Cluster of Actin OS=Leishmania infantum OX=5671 GN=ACT PE=3 SV=1 (A4HSC2_LEIIN)		A4HSC2_LEIIN [2]			18	20	8	0	15.3333		19	17	5	0	13.6667		21	19	23	0	21		12	4	27	0	14.3333		only if in the 3 samples of the triplicate		33	38	51	20
	Cluster of ADP-ATPcarrierprotein1-mitochondrialprecursor-putative OS=Leishmania infantum OX=5671 GN=LINF_190006800 PE=3 SV=1 (A0A2K4YS83_LEIIN)		A0A2K4YS83_LEIIN [2]			0	0	0	3	0		105	68	8	0	60.3333		5	11	5	0	7		4	0	48	1	0
	Cluster of Alba-putative/Pfam:PF01918 OS=Leishmania infantum OX=5671 GN=LINF_340031800 PE=4 SV=1 (A0A2K4Z538_LEIIN)		A0A2K4Z538_LEIIN [2]			0	2	0	2	0		11	8	2	0	7		1	0	14	1	0		11	1	9	0	7
	Cluster of Aldose1-epimerase-putative OS=Leishmania infantum OX=5671 GN=LINF_350014500 PE=4 SV=1 (A0A2K4Z5Y6_LEIIN)		A0A2K4Z5Y6_LEIIN [2]			0	0	0	3	0		12	4	4	0	6.66667		0	0	0	3	0		1	0	13	1	0
	Cluster of Aminoacidpermease OS=Leishmania infantum OX=5671 GN=LINF_310025550 PE=4 SV=1 (A0A2K4Z1M8_LEIIN)		A0A2K4Z1M8_LEIIN [4]			0	0	0	3	0		4	7	0	1	0		1	1	1	0	1		3	5	20	0	9.33333
	Cluster of AminoacidtransporteraATP11-putative OS=Leishmania infantum OX=5671 GN=LINF_310008700 PE=4 SV=1 (A0A2K4Z146_LEIIN)		A0A2K4Z146_LEIIN [3]			0	2	0	2	0		8	11	0	1	0		2	8	5	0	5		4	2	17	0	7.66667
	Cluster of Aspartyl-tRNAsynthetase-putative OS=Leishmania infantum OX=5671 GN=LINF_300009700 PE=3 SV=1 (A0A2K4Z026_LEIIN)		A0A2K4Z026_LEIIN [2]			0	0	0	3	0		5	7	1	0	4.33333		0	0	0	3	0		1	1	3	0	1.66667
	Cluster of ATP-bindingcassettesubfamilyA-member1-putative OS=Leishmania infantum OX=5671 GN=LINF_270016000 PE=4 SV=1 (A0A2K4YXK0_LEIIN)		A0A2K4YXK0_LEIIN [4]			5	7	0	1	0		15	20	0	1	0		0	0	0	3	0		1	0	12	1	0
	Cluster of Calcium-transporting ATPase OS=Leishmania infantum OX=5671 GN=LINF_070011900 PE=3 SV=1 (A0A2K4YLV2_LEIIN)		A0A2K4YLV2_LEIIN [2]			0	0	0	3	0		4	0	1	1	0		0	0	0	3	0		0	0	2	2	0
	Cluster of Carboxypeptidase-putative OS=Leishmania infantum OX=5671 GN=LINF_130005800 PE=4 SV=1 (A0A2K4YP65_LEIIN)		A0A2K4YP65_LEIIN [2]			5	13	4	0	7.33333		1	4	2	0	2.33333		5	1	3	0	3		3	8	13	0	8
	Cluster of Caseinkinase-putative OS=Leishmania infantum OX=5671 GN=LINF_350014800 PE=3 SV=1 (A0A2K4Z619_LEIIN)		A0A2K4Z619_LEIIN [2]			5	11	5	0	7		13	9	0	1	0		17	8	18	0	14.3333		12	3	34	0	16.3333
	Cluster of Chaperoninalphasubunit-putative OS=Leishmania infantum OX=5671 GN=LINF_320040200 PE=3 SV=1 (A0A2K4Z371_LEIIN)		A0A2K4Z371_LEIIN [2]			0	15	0	2	0		14	19	1	0	11.3333		1	0	5	1	0		7	0	16	1	0
	Cluster of ChaperoninHSP60-mitochondrialprecursor OS=Leishmania infantum OX=5671 GN=LINF_360027200 PE=3 SV=1 (A0A2K4Z7V0_LEIIN)		A0A2K4Z7V0_LEIIN [2]			0	1	0	2	0		27	17	0	1	0		0	0	0	3	0		1	0	4	1	0
	Cluster of ChaperoninTCP20-putative OS=Leishmania infantum OX=5671 GN=LINF_130022100 PE=3 SV=1 (A0A2K4YPN7_LEIIN)		A0A2K4YPN7_LEIIN [2]			0	0	1	2	0		9	8	2	0	6.33333		1	2	5	0	2.66667		5	0	7	1	0
	Cluster of CorehistoneH2A/H2B/H3/H4/Histone-liketranscriptionfactor(CBF/NF-Y)andarchaealhistone-putative/Pfam:PF00125/Pfam:PF00808 OS=Leishmania infantum OX=5671 GN=LINF_160010900 PE=3 SV=1 (A0A2K4YQT9_LEIIN)		A0A2K4YQT9_LEIIN [4]			1	7	2	0	3.33333		10	9	5	0	8		4	1	21	0	8.66667		13	0	11	1	0
	Cluster of Cyclophilin 40 OS=Leishmania infantum OX=5671 GN=CYP40 PE=4 SV=1 (A4IC14_LEIIN)		A4IC14_LEIIN [2]			4	5	0	1	0		7	6	2	0	5		2	1	3	0	2		3	2	5	0	3.33333
	Cluster of CysteinepeptidaseB(CPB) OS=Leishmania infantum OX=5671 GN=LINF_080015100 PE=3 SV=1 (A0A2K4YMC7_LEIIN)		A0A2K4YMC7_LEIIN [3]			0	0	0	3	0		3	2	1	0	2		0	0	0	3	0		0	5	1	1	0
	Cluster of Cytochromec-putative OS=Leishmania infantum OX=5671 GN=LINF_160019000 PE=3 SV=1 (A0A2K4YR26_LEIIN)		A0A2K4YR26_LEIIN [3]			0	1	0	2	0		7	5	3	0	5		0	1	0	2	0		2	3	6	0	3.66667
	Cluster of Dyneinheavychain-putative OS=Leishmania infantum OX=5671 GN=LINF_250015700 PE=4 SV=1 (A0A2K4YVZ1_LEIIN)		A0A2K4YVZ1_LEIIN [6]			0	0	0	3	0		3	0	0	2	0		0	0	0	3	0		1	0	4	1	0
	Cluster of Elongation factor 1-alpha OS=Leishmania infantum OX=5671 GN=LINF_170007100 PE=3 SV=1 (A0A2K4YR79_LEIIN)		A0A2K4YR79_LEIIN [4]			85	90	24	0	66.3333		195	171	79	0	148.333		69	66	141	0	92		85	50	202	0	112.333
	Cluster of Eukaryotictranslationinitiationfactor3subunit7-li keprotein OS=Leishmania infantum OX=5671 GN=LINF_300036000 PE=3 SV=1 (A0A2K4Z0T7_LEIIN)		A0A2K4Z0T7_LEIIN [2]			0	0	0	3	0		8	6	6	0	6.66667		2	0	25	1	0		20	0	24	1	0
	Cluster of Glucosetransporter2 OS=Leishmania infantum OX=5671 GN=LINF_360072900 PE=3 SV=1 (A0A2K4Z953_LEIIN)		A0A2K4Z953_LEIIN [2]			22	10	9	0	13.6667		22	15	0	1	0		0	1	4	1	0		13	13	30	0	18.6667
	Cluster of GP63, leishmanolysin OS=Leishmania infantum OX=5671 GN=GP63-1 PE=4 SV=2 (A4HUF8_LEIIN)		A4HUF8_LEIIN [12]			86	100	40	0	75.3333		441	244	49	0	244.667		56	64	77	0	65.6667		101	101	139	0	113.667
	Cluster of Heat shock protein 83-1 OS=Leishmania infantum OX=5671 GN=HSP83-2 PE=3 SV=1 (E9AHM9_LEIIN)		E9AHM9_LEIIN [2]			24	30	10	0	21.3333		73	86	42	0	67		39	53	52	0	48		42	33	69	0	48
	Cluster of Heatshock70-relatedprotein1 -mitochondrialprecursor-putative OS=Leishmania infantum OX=5671 GN=LINF_300030200 PE=3 SV=1 (A0A2K4Z0N0_LEIIN)		A0A2K4Z0N0_LEIIN [4]			0	12	0	2	0		48	32	4	0	28		0	0	3	2	0		1	0	14	1	0
	Cluster of Histone H2A OS=Leishmania infantum OX=5671 GN=LINJ_21_1160 PE=3 SV=1 (E9AGW0_LEIIN)		E9AGW0_LEIIN [3]			0	17	4	1	0		29	23	26	0	26		30	19	43	0	30.6667		49	1	27	0	25.6667
	Cluster of Histone H4 OS=Leishmania infantum OX=5671 GN=LINF_150005000 PE=3 SV=1 (A0A2K4YQ38_LEIIN)		A0A2K4YQ38_LEIIN [3]			1	12	3	0	5.33333		41	21	18	0	26.6667		20	11	29	0	20		22	4	22	0	16
	Cluster of Hydrophilic acylated surface protein a OS=Leishmania infantum OX=5671 GN=HASPA1 PE=4 SV=1 (A4I0F2_LEIIN)		A4I0F2_LEIIN [2]			1	5	2	0	2.66667		2	1	0	1	0		0	3	3	1	0		0	0	10	2	0
	Cluster of Hypotheticalprotein-conserved OS=Leishmania infantum OX=5671 GN=LINF_070014600 PE=4 SV=1 (A0A2K4YLY1_LEIIN)		A0A2K4YLY1_LEIIN [2]			5	26	0	1	0		2	1	0	1	0		38	18	20	0	25.3333		3	2	49	0	18
	Cluster of Hypotheticalprotein-conserved OS=Leishmania infantum OX=5671 GN=LINF_100013000 PE=4 SV=1 (A0A2K4YN49_LEIIN)		A0A2K4YN49_LEIIN [2]			0	2	0	2	0		5	1	0	1	0		0	0	0	3	0		1	0	6	1	0
	Cluster of Hypotheticalprotein-conserved OS=Leishmania infantum OX=5671 GN=LINF_170005000 PE=4 SV=1 (A0A2K4YR58_LEIIN)		A0A2K4YR58_LEIIN [2]			0	17	0	2	0		17	14	12	0	14.3333		5	0	61	1	0		43	0	53	1	0
	Cluster of Hypotheticalprotein-conserved OS=Leishmania infantum OX=5671 GN=LINF_230018300 PE=4 SV=1 (A0A2K4YUS9_LEIIN)		A0A2K4YUS9_LEIIN [2]			0	3	2	1	0		5	7	0	1	0		0	0	1	2	0		0	0	4	2	0
	Cluster of Hypotheticalprotein-conserved OS=Leishmania infantum OX=5671 GN=LINF_270024200 PE=4 SV=1 (A0A2K4YXU8_LEIIN)		A0A2K4YXU8_LEIIN [2]			45	49	19	0	37.6667		107	71	18	0	65.3333		55	49	47	0	50.3333		30	16	90	0	45.3333
	Cluster of Hypotheticalprotein-conserved OS=Leishmania infantum OX=5671 GN=LINF_330018200 PE=4 SV=1 (A0A2K4Z3N1_LEIIN)		A0A2K4Z3N1_LEIIN [2]			0	0	0	3	0		4	1	0	1	0		0	0	0	3	0		0	0	2	2	0
	Cluster of Hypoxanthine phosphoribosyltransferase OS=Leishmania infantum OX=5671 GN=LINF_210014900 PE=3 SV=1 (A0A2K4YTH8_LEIIN)		A0A2K4YTH8_LEIIN [2]			0	0	0	3	0		3	1	1	0	1.66667		0	0	0	3	0		0	0	5	2	0
	Cluster of Kinesin-like protein OS=Leishmania infantum OX=5671 GN=LINF_190007400 PE=3 SV=1 (A0A2K4YS71_LEIIN)		A0A2K4YS71_LEIIN [2]			6	3	4	0	4.33333		10	11	1	0	7.33333		2	3	5	0	3.33333		7	1	36	0	14.6667
	Cluster of Kinesin-like protein OS=Leishmania infantum OX=5671 GN=LINF_230013200 PE=3 SV=1 (A0A2K4YUL6_LEIIN)		A0A2K4YUL6_LEIIN [2]			0	0	0	3	0		0	2	1	1	0		0	0	1	2	0		0	0	2	2	0
	Cluster of Kinesin-putative OS=Leishmania infantum OX=5671 GN=LINF_190011700 PE=3 SV=1 (A0A2K4YSB5_LEIIN)		A0A2K4YSB5_LEIIN [6]			0	0	0	3	0		0	1	1	1	0		0	0	0	3	0		0	0	5	2	0
	Cluster of Mannose-6-phosphate isomerase OS=Leishmania infantum OX=5671 GN=LINF_320021600 PE=3 SV=1 (A0A2K4Z2J2_LEIIN)		A0A2K4Z2J2_LEIIN [3]			0	5	0	2	0		2	3	0	1	0		0	0	0	3	0		1	0	1	1	0
	Cluster of Mitochondrialphosphatetransporter-putative OS=Leishmania infantum OX=5671 GN=LINF_350050100 PE=3 SV=1 (A0A2K4Z718_LEIIN)		A0A2K4Z718_LEIIN [2]			0	0	0	3	0		12	7	0	1	0		0	0	0	3	0		0	0	13	2	0
	Cluster of NADP-dependentalcoholdehydrogenase-putative OS=Leishmania infantum OX=5671 GN=LINF_230009000 PE=3 SV=1 (A0A2K4YUI0_LEIIN)		A0A2K4YUI0_LEIIN [2]			9	10	3	0	7.33333		19	17	10	0	15.3333		6	3	6	0	5		3	3	12	0	6
	Cluster of Nitroreductasefamily-putative/Pfam:PF00881 OS=Leishmania infantum OX=5671 GN=LINF_360068100 PE=4 SV=1 (A0A2K4Z8Z9_LEIIN)		A0A2K4Z8Z9_LEIIN [2]			0	2	0	2	0		8	6	1	0	5		2	1	0	1	0		2	0	8	1	0
	Cluster of Oligosaccharyltransferasesubunit-putative OS=Leishmania infantum OX=5671 GN=LINF_350016200 PE=4 SV=1 (A0A2K4Z622_LEIIN)		A0A2K4Z622_LEIIN [3]			0	0	0	3	0		6	4	0	1	0		0	0	0	3	0		0	0	5	2	0
	Cluster of Phosphodiesterase OS=Leishmania infantum OX=5671 GN=LINF_180016300 PE=3 SV=1 (A0A2K4YS08_LEIIN)		A0A2K4YS08_LEIIN [2]			0	3	0	2	0		9	4	0	1	0		1	0	0	2	0		0	0	12	2	0
	Cluster of Prostaglandinf2-alphasynthase/D-arabinosedehydrog enase OS=Leishmania infantum OX=5671 GN=LINF_310029700 PE=4 SV=1 (A0A2K4Z1W1_LEIIN)		A0A2K4Z1W1_LEIIN [3]			3	6	0	1	0		13	10	4	0	9		5	6	5	0	5.33333		14	3	17	0	11.3333
	Cluster of Proteasome subunit alpha type OS=Leishmania infantum OX=5671 GN=91E11 PE=2 SV=1 (Q9GNZ8_LEIIN)		Q9GNZ8_LEIIN [2]			0	4	0	2	0		1	1	0	1	0		1	0	0	2	0		0	0	2	2	0
	Cluster of Pteridinetransporter(Truncated)-putative OS=Leishmania infantum OX=5671 GN=LINF_100009000 PE=4 SV=1 (A0A2K4YN10_LEIIN)		A0A2K4YN10_LEIIN [5]			0	1	0	2	0		6	6	0	1	0		2	2	1	0	1.66667		2	6	20	0	9.33333
	Cluster of Putative 14-3-3 protein OS=Leishmania infantum OX=5671 GN=LINJ_11_0350 PE=3 SV=1 (A4HUU6_LEIIN)		A4HUU6_LEIIN [2]			0	3	1	1	0		2	3	0	1	0		0	1	0	2	0		0	1	4	1	0
	Cluster of 14-3-3protein1-putative OS=Leishmania infantum OX=5671 GN=LINF_360040400 PE=3 SV=1 (A0A2K4Z8A5_LEIIN)		A4IDA9_LEIIN			0	3	2	1	0		3	4	0	1	0		1	0	1	1	0		0	1	4	1	0
	Cluster of Putative 26S protease regulatory subunit OS=Leishmania infantum OX=5671 GN=LINJ_03_0520 PE=3 SV=1 (E9AG43_LEIIN)		E9AG43_LEIIN [2]			0	0	0	3	0		15	13	2	0	10		3	2	6	0	3.66667		2	0	13	1	0
	Cluster of Putative 40S ribosomal protein S19 protein OS=Leishmania infantum OX=5671 GN=LINJ_34_2620 PE=4 SV=1 (A4IA55_LEIIN)		A4IA55_LEIIN [2]			0	15	2	1	0		62	37	34	0	44.3333		33	16	66	0	38.3333		66	0	63	1	0
	Cluster of Putative 40S ribosomal protein S3 OS=Leishmania infantum OX=5671 GN=LINJ_15_1010 PE=4 SV=1 (A4HWJ3_LEIIN)		A4HWJ3_LEIIN [2]			0	27	4	1	0		120	51	63	0	78		64	37	106	0	69		91	2	105	0	66
	Cluster of Putative 60S ribosomal protein L21 OS=Leishmania infantum OX=5671 GN=LINJ_34_3440 PE=4 SV=1 (A4IAD2_LEIIN)		A4IAD2_LEIIN [2]			1	19	2	0	7.33333		56	38	49	0	47.6667		34	21	61	0	38.6667		62	3	68	0	44.3333
	Cluster of Putative ADP-ribosylation factor OS=Leishmania infantum OX=5671 GN=LINJ_31_2890 PE=3 SV=1 (A4I784_LEIIN)		A4I784_LEIIN [2]			3	9	5	0	5.66667		17	14	5	0	12		6	5	10	0	7		7	6	19	0	10.6667
	Cluster of Putative ama1 protein OS=Leishmania infantum OX=5671 GN=LINJ_30_1470 PE=4 SV=1 (E9AHJ8_LEIIN)		E9AHJ8_LEIIN [2]			0	3	0	2	0		0	0	0	3	0		0	0	0	3	0		0	0	1	2	0
	Cluster of Putative amino acid transporter OS=Leishmania infantum OX=5671 GN=AAT19 PE=4 SV=1 (A4HTE2_LEIIN)		A4HTE2_LEIIN [2]			0	2	0	2	0		0	0	0	3	0		0	0	0	3	0		0	0	0	3	0
	Cluster of Putative calcium motive P-type ATPase OS=Leishmania infantum OX=5671 GN=LINJ_35_2080 PE=3 SV=1 (A4IBA6_LEIIN)		A4IBA6_LEIIN [2]			0	0	0	3	0		16	12	0	1	0		0	0	0	3	0		2	1	20	0	7.66667
	Cluster of Putative calpain-like cysteine peptidase OS=Leishmania infantum OX=5671 GN=LINJ_27_0510 PE=3 SV=1 (A4I2N6_LEIIN)		A4I2N6_LEIIN [2]			6	19	0	1	0		32	25	0	1	0		6	0	8	1	0		7	0	49	1	0
	Cluster of Putative cytoskeleton-associated protein CAP5.5 OS=Leishmania infantum OX=5671 GN=LINJ_31_0450 PE=3 SV=1 (A4I6E4_LEIIN)		A4I6E4_LEIIN [2]			5	19	4	0	9.33333		11	9	0	1	0		1	0	16	1	0		12	3	49	0	21.3333
	Cluster of Putative fatty acyl CoA syntetase 1 OS=Leishmania infantum OX=5671 GN=LINJ_01_0490 PE=4 SV=1 (A4HRH0_LEIIN)		A4HRH0_LEIIN [4]			0	4	1	1	0		9	9	0	1	0		0	2	1	1	0		0	1	10	1	0
	Cluster of Putative glycyl tRNA synthetase OS=Leishmania infantum OX=5671 GN=LINJ_36_4030 PE=4 SV=1 (A4ID12_LEIIN)		A4ID12_LEIIN [2]			0	2	0	2	0		5	7	4	0	5.33333		1	0	3	1	0		2	0	3	1	0
	Cluster of Putative heat-shock protein hsp70 OS=Leishmania infantum OX=5671 GN=LINJ_28_3060 PE=3 SV=1 (E9AHH1_LEIIN)		E9AHH1_LEIIN [3]			47	81	18	0	48.6667		124	116	43	0	94.3333		61	66	91	0	72.6667		84	39	148	0	90.3333
	Cluster of Putative kinesin OS=Leishmania infantum OX=5671 GN=LINJ_16_1550 PE=3 SV=2 (A4HX43_LEIIN)		A4HX43_LEIIN [2]			1	3	0	1	0		3	5	0	1	0		2	1	5	0	2.66667		1	0	5	1	0
	Cluster of Putative lipophosphoglycan biosynthetic protein OS=Leishmania infantum OX=5671 GN=LPG3 PE=3 SV=1 (A4I4C9_LEIIN)		A4I4C9_LEIIN [2]			0	0	0	3	0		13	14	0	1	0		0	0	0	3	0		1	0	16	1	0
	Cluster of Putative NADH-dependent fumarate reductase OS=Leishmania infantum OX=5671 GN=LINJ_35_1190 PE=4 SV=1 (A4IB12_LEIIN)		A4IB12_LEIIN [2]			0	0	0	3	0		52	23	16	0	30.3333		0	0	0	3	0		0	0	27	2	0
	Cluster of Putative nucleolar protein OS=Leishmania infantum OX=5671 GN=LINJ_10_0210 PE=4 SV=1 (A4HUC9_LEIIN)		A4HUC9_LEIIN [2]			0	3	0	2	0		3	3	2	0	2.66667		0	0	8	2	0		9	0	1	1	0
	Cluster of Putative prolyl-tRNA synthetase OS=Leishmania infantum OX=5671 GN=LINJ_18_1230 PE=3 SV=1 (A4HY00_LEIIN)		A4HY00_LEIIN [2]			0	2	0	2	0		3	3	0	1	0		0	0	4	2	0		1	0	3	1	0
	Cluster of Putative serine/threonine-protein kinase OS=Leishmania infantum OX=5671 GN=LINJ_29_2680 PE=4 SV=1 (A4I4X0_LEIIN)		A4I4X0_LEIIN [2]			0	2	0	2	0		2	4	2	0	2.66667		0	0	1	2	0		2	0	1	1	0
	Cluster of Putative surface antigen protein 2 OS=Leishmania infantum OX=5671 GN=PSA-50S PE=4 SV=1 (D1GJ51_LEIIN)		D1GJ51_LEIIN [2]			0	0	0	3	0		13	5	2	0	6.66667		5	4	3	0	4		14	13	23	0	16.6667
	Cluster of Putative vacuolar ATP synthase subunit b OS=Leishmania infantum OX=5671 GN=LINJ_28_2610 PE=3 SV=1 (A4I3X4_LEIIN)		A4I3X4_LEIIN [2]			0	4	0	2	0		5	3	7	0	5		1	0	1	1	0		4	1	12	0	5.66667
	Cluster of Receptor-type adenylate cyclase b OS=Leishmania infantum OX=5671 GN=RAC-B2 PE=4 SV=1 (A4HX85_LEIIN)		A4HX85_LEIIN [5]			0	4	0	2	0		17	4	0	1	0		0	0	0	3	0		6	0	36	1	0
	Cluster of Ribonucleoproteinp18-mitochondrialprecursor-putative OS=Leishmania infantum OX=5671 GN=LINF_150008100 PE=4 SV=1 (A0A2K4YQ70_LEIIN)		A0A2K4YQ70_LEIIN [2]			0	1	0	2	0		18	9	0	1	0		0	1	0	2	0		0	1	27	1	0
	Cluster of RibosomalproteinL22p/L17e-putative/Pfam:PF00237 OS=Leishmania infantum OX=5671 GN=LINF_240005200 PE=3 SV=1 (A0A2K4YV14_LEIIN)		A0A2K4YV14_LEIIN [3]			2	29	3	0	11.3333		42	9	8	0	19.6667		28	10	66	0	34.6667		161	0	70	1	0
	Cluster of RibosomalproteinL3-putative OS=Leishmania infantum OX=5671 GN=LINF_320038800 PE=3 SV=1 (A0A2K4Z331_LEIIN)		A0A2K4Z331_LEIIN [2]			2	35	0	1	0		110	57	56	0	74.3333		72	34	138	0	81.3333		167	0	162	1	0
	Cluster of Sec1/Munc18relatedprotein-putative OS=Leishmania infantum OX=5671 GN=LINF_260028000 PE=3 SV=1 (A0A2K4YX41_LEIIN)		A0A2K4YX41_LEIIN [2]			0	5	0	2	0		1	0	0	2	0		0	0	0	3	0		0	2	0	2	0
	Cluster of Sodium stibogluconate resistance protein, putative OS=Leishmania infantum OX=5671 GN=LinJ_31_3400 PE=4 SV=1 (A4I6I2_LEIIN)		A4I6I2_LEIIN [2]			0	1	0	2	0		14	3	0	1	0		1	0	1	1	0		5	0	20	1	0
	Cluster of Stress-inducible protein STI1 homolog OS=Leishmania infantum OX=5671 GN=LINJ_36_0080 PE=4 SV=1 (A4ICY0_LEIIN)		A4ICY0_LEIIN [2]			4	8	2	0	4.66667		4	4	0	1	0		0	0	1	2	0		1	0	6	1	0
	Cluster of Succinyl-diaminopimelate desuccinylase-like protein OS=Leishmania infantum OX=5671 GN=LINJ_31_2060 PE=4 SV=1 (A4I6X9_LEIIN)		A4I6X9_LEIIN [2]			0	1	0	2	0		5	4	0	1	0		0	0	0	3	0		2	0	6	1	0
	Cluster of Superoxide dismutase OS=Leishmania infantum OX=5671 GN=LINF_320024000 PE=3 SV=1 (A0A2K4Z2M5_LEIIN)		A0A2K4Z2M5_LEIIN [2]			0	0	0	3	0		23	15	10	0	16		6	8	4	0	6		5	8	24	0	12.3333
	Cluster of Transketolase OS=Leishmania infantum OX=5671 GN=LINJ_24_2150 PE=3 SV=1 (A4I115_LEIIN)		A4I115_LEIIN [2]			0	6	0	2	0		16	6	3	0	8.33333		0	0	1	2	0		2	0	10	1	0
	Cluster of Trypanothione reductase OS=Leishmania infantum OX=5671 GN=TRYR PE=1 SV=1 (A4HSF7_LEIIN)		A4HSF7_LEIIN [2]			2	3	0	1	0		8	10	7	0	8.33333		1	1	6	0	2.66667		3	10	9	0	7.33333
	Cluster of Tryparedoxinperoxidase OS=Leishmania infantum OX=5671 GN=LINF_150019000 PE=4 SV=1 (A0A2K4YQI3_LEIIN)		A0A2K4YQI3_LEIIN [2]			0	0	0	3	0		119	110	26	0	85		19	27	24	0	23.3333		19	11	34	0	21.3333
	Cluster of Tubulin beta chain OS=Leishmania infantum OX=5671 GN=LINF_210028500 PE=3 SV=1 (A0A2K4YTU4_LEIIN)		A0A2K4YTU4_LEIIN [3]			35	49	12	0	32		164	155	90	0	136.333		21	30	67	0	39.3333		47	21	74	0	47.3333
	Cluster of Uncharacterized protein OS=Leishmania infantum OX=5671 GN=LINF_240009200 PE=4 SV=1 (A0A2K4YV58_LEIIN)		A0A2K4YV58_LEIIN [2]			0	0	0	3	0		0	1	0	2	0		0	0	0	3	0		0	0	7	2	0
	Cluster of Uncharacterized protein OS=Leishmania infantum OX=5671 GN=LINJ_03_0670 PE=4 SV=1 (A4HRV7_LEIIN)		A4HRV7_LEIIN [2]			0	0	0	3	0		4	4	1	0	3		0	0	1	2	0		7	0	1	1	0
	Cluster of Uncharacterized protein OS=Leishmania infantum OX=5671 GN=LINJ_06_0030 PE=4 SV=1 (A4HSP6_LEIIN)		A4HSP6_LEIIN [2]			4	14	0	1	0		8	5	0	1	0		1	0	5	1	0		9	0	12	1	0
	Cluster of Uncharacterized protein OS=Leishmania infantum OX=5671 GN=LINJ_15_0730 PE=4 SV=1 (E9AGL7_LEIIN)		E9AGL7_LEIIN [3]			0	10	1	1	0		3	6	0	1	0		0	0	0	3	0		1	0	6	1	0
	Cluster of Uncharacterized protein OS=Leishmania infantum OX=5671 GN=LINJ_25_2520 PE=4 SV=1 (E9AHA1_LEIIN)		E9AHA1_LEIIN [2]			0	16	2	1	0		7	10	3	0	6.66667		0	0	2	2	0		3	0	8	1	0
	Cluster of Uncharacterized protein OS=Leishmania infantum OX=5671 GN=LINJ_33_3230 PE=4 SV=2 (A4I9E9_LEIIN)		A4I9E9_LEIIN [2]			2	2	0	1	0		3	3	0	1	0		1	2	0	1	0		0	0	9	2	0
	Cluster of Uncharacterized protein OS=Leishmania infantum OX=5671 GN=LINJ_35_4450 PE=4 SV=1 (A4IBX8_LEIIN)		A4IBX8_LEIIN [2]			0	1	0	2	0		0	0	0	3	0		0	0	0	3	0		5	0	0	2	0
	Cluster of Zeta-crystallin/NADPH-oxidoreductase-like protein (Fragment) OS=Leishmania infantum OX=5671 PE=4 SV=1 (A1Y2C6_LEIIN)		A1Y2C6_LEIIN [2]			1	3	0	1	0		5	5	3	0	4.33333		1	1	0	1	0		0	1	6	1	0
